# Supplementary material for: Evaluation of the EdgeSeq Precision Immuno-Oncology Panel for Gene Expression Profiling From Clinical Formalin-Fixed Paraffin-Embedded Tumor Specimens
Source: Front Cell Dev Biol. 2022 May 27;10:899353. doi: 10.3389/fcell.2022.899353 (PMC9197216; doi:10.3389/fcell.2022.899353)
Supplement: Supplementary file 1 [file Table1.xlsx]

## Sheet: Supp Table S1
Supplemental Table S1. The number of patients stratified by cancer type in each trial.
	CHOL	CRC	EC	GC	HCC	HNSCC	MELA	NPC	NSCLC	OC	RCC	TNBC	UC	Others
A317-001	5	16	45	39	36	16	0	0	16	38	14	19	12	58
A317-102	0	25	23	19	14	9	16	19	41	0	12	3	15	17
900-101	0	1	0	0	0	0	0	0	0	1	0	0	13	5
A317-204	0	0	0	0	0	0	0	0	0	0	0	0	100	0
A317-205	0	0	6	1	0	0	0	0	0	0	0	0	0	0
A317-206	0	0	0	0	0	0	0	0	42	0	0	0	0	0
RATIONALE 307	0	0	0	0	0	0	0	0	280	0	0	0	0	0
RATIONALE 309	0	0	0	0	0	0	0	244	0	0	0	0	0	0
CHOL: cholangiocarcinoma, CRC: colorectal cancer, EC: esophagus cancer, GC: gastric cancer, HCC: hepatocellular carcinoma, HNSCC: head and neck squamous cell carcinoma, MELA: melanoma, NPC: nasopharyngeal cancer, NSCLC: non-small-cell lung cancer, OC: ovary cancer, RCC: renal cell carcinoma, TNBC: triple negative breast cancer, UC: urothelial cancer

## Sheet: Supp Table S2
Supplemental Table S2. The intersection of samples assessed by different assays
	EdgeSeq PIP	RNA-seq	NanoString	H&E	PDL1 IHC	CD8 IHC
EdgeSeq PIP	1220
RNA-seq	395	395
NanoString	17	13	17
H&E	1184	381	0	1184
PDL1 IHC	369	369	0	369	369
CD8 IHC	98	6	9	91	1	118

## Sheet: Supp Table S3
Supplemental Table S3. The statistics of gene correlation between EdgeSeq PIP and RNAseq
Gene	Mean expression level (PIP)	Mean expression level (RNAseq)	MAD (PIP)	MAD (RNAseq)	rho
A2M	9.36936	6.44026	1.22901	1.02299	0.592096
AADAT	6.21976	1.87117	1.22211	1.15643	0.657983
ABCB1	7.76548	2.70536	1.07127	1.60121	0.388111
ABCB11	7.37405	-2.60837	1.38114	3.79546	0.345277
ABCC2	4.03884	2.40419	1.67798	1.57156	0.594315
ABCC6	8.22422	1.26737	1.26309	2.19425	0.522292
ABCF1	9.41329	5.90398	0.383226	0.681996	0.495913
ABCG2	7.45944	-0.183603	1.1244	1.52708	0.19235
ABHD1	5.95359	0.91582	1.21988	1.30469	0.255099
ABL1	8.51148	3.64377	0.539134	0.711648	0.490423
ABL2	8.62718	4.1611	0.572655	0.66717	0.470313
ACP6	7.91646	3.80067	0.771775	0.845082	0.450625
ACTG2	6.32187	2.40991	1.80536	2.37216	0.681975
ACTR3B	7.68723	3.06121	0.667083	0.770952	0.285329
ADA	8.85488	4.65117	0.933329	1.52708	0.792433
ADAM17	8.99953	5.41493	0.436881	0.696822	0.516077
ADCY1	7.00475	0.523778	1.07074	1.67534	0.366128
ADD2	4.60128	-0.450355	2.32391	2.74281	0.690271
ADORA2A	7.04095	-5.31784	0.87578	0.00625022	0.197642
ADORA2B	7.48602	1.16276	0.973933	1.37882	0.627562
ADRB2	7.98843	1.80497	0.947803	1.5419	0.539552
AGER	6.29724	3.51318	0.975788	0.993342	0.39001
AHR	10.5129	5.76637	0.673702	0.845082	0.730704
AICDA	6.55481	-6.04498	1.22907	0.00625022	0.110194
AIF1	8.33212	3.08134	0.605832	1.31951	0.551135
AKT1	9.54837	5.46636	0.581915	0.711648	0.407023
AKT3	9.34638	4.8088	0.812879	1.46777	0.659905
ALCAM	7.1864	5.23972	0.76551	1.1416	0.421268
ALOX15B	7.14864	-2.00691	1.06719	2.04599	0.362758
ALOX5	8.68937	3.49404	0.676666	1.24538	0.688637
ANAPC1	10.1569	5.6241	0.494985	0.59304	0.321397
ANKRD30A	2.30236	-4.2477	2.14221	5.75249	0.276981
ANLN	8.65504	5.37856	0.660775	1.23056	0.582255
ANP32B	10.3429	6.42924	0.509793	0.756126	0.422858
ANPEP	8.21745	3.43416	0.942713	1.45295	0.678799
ANXA1	10.8369	6.78568	1.47218	1.61603	0.84372
APAF1	8.31148	4.4867	0.372297	0.696822	0.407121
APC2	1.42768	-2.13369	2.21722	1.39364	0.256973
APOE	11.6835	5.54985	1.49539	1.4826	0.66994
APP	11.9855	8.27463	0.698977	0.88956	0.569587
ARG1	7.25838	0.444818	1.4286	1.55673	0.366079
ARG2	7.77651	1.94109	1.09646	0.948864	0.403004
ARHGAP11A	8.3795	4.4273	0.529983	0.845082	0.576712
ARHGAP11B	7.15431	4.95837	0.786336	1.51225	0.593164
ARHGDIB	9.83245	5.19957	0.805106	1.31951	0.74162
ARHGEF26	8.16284	2.27398	1.30967	1.79395	0.649431
ARMCX6	7.77048	2.21062	0.6851	1.11195	0.581594
AS3MT	4.96275	0.263075	1.45964	1.55673	0.636068
ASCL1	6.4439	-7.35909	1.04417	0	0.156254
ASF1A	8.86157	3.72583	0.384812	0.785778	0.421768
ASF1B	7.5804	0.94683	0.659033	1.15643	0.414762
ASPM	8.2219	4.97184	0.708373	1.07005	0.453242
ASRGL1	7.15734	1.72767	1.03114	1.66051	0.489304
ATF1	9.11764	4.5269	0.51004	0.756126	0.140746
ATF2	9.36358	5.2521	0.340348	0.830256	0.475737
ATG12	8.99174	3.34271	0.545092	0.607866	0.183601
ATG16L1	7.76466	4.97293	0.635412	0.681996	0.177803
ATG5	9.32088	4.70222	0.383553	0.845082	0.465813
ATG7	7.98513	5.17206	0.555152	0.681996	0.27638
ATM	9.42886	7.3289	0.510409	0.800604	0.572736
ATOH1	6.09466	-7.48832	1.33098	0	0.11866
ATXN1	8.80164	4.58929	0.530349	0.919212	0.36822
AUNIP	7.61918	1.0744	0.735833	1.15643	0.323695
AURKA	8.96826	4.71816	0.600874	0.978516	0.408714
AURKB	8.45828	2.5282	0.660099	1.15643	0.611078
AXIN1	8.76512	3.09938	0.500194	0.756126	0.41658
AXIN2	7.54874	3.39852	0.907337	1.52708	0.4988
AXL	8.22395	3.19101	0.640987	0.919212	0.615181
B3GAT1	6.05274	-3.96004	1.10539	3.12829	0.247962
BATF	7.59414	0.700588	0.813037	1.97186	0.462561
BATF2	7.0852	-0.44741	0.840726	1.58638	0.34023
BAX	8.69218	2.54068	0.430262	0.756126	0.278417
BCL10	12.5358	4.80808	1.06996	0.919212	-0.174799
BCL2	8.92489	1.20092	1.49283	1.71982	0.798065
BCL2L1	8.00072	3.80599	0.694257	0.845082	0.434102
BCL2L11	8.9398	4.53955	0.615548	1.00817	0.687174
BCL6	9.5417	4.99093	0.770739	1.05265	0.705786
BEX1	6.5338	-4.9557	1.23695	7.94674	0.372075
BEX2	7.68154	0.638451	1.46526	2.14977	0.676749
BID	8.54685	3.49989	0.776557	1.0823	0.554181
BIRC5	8.88686	2.46892	0.659941	1.03782	0.709636
BLK	6.89274	0.0789128	1.11229	2.68351	0.304796
BLNK	8.19946	4.54139	0.845734	1.62047	0.70089
BMI1	7.24777	5.63834	0.699046	1.05265	0.160344
BMP6	7.36643	-1.039	0.956145	1.33434	0.196295
BMP7	8.02295	3.09772	1.39798	2.36364	0.822139
BNC1	7.01103	0.687329	1.52409	3.45446	0.713791
BORA	7.90722	3.0455	0.588483	0.830256	0.364793
BRCA1	5.94366	5.53651	0.933965	1.26021	0.578912
BRCA2	7.89431	3.68338	0.615821	1.1416	0.343641
BRIP1	7.05672	3.87756	0.765757	1.15643	0.400892
BRMS1L	7.77906	2.85679	0.625115	0.7413	0.282083
BST2	10.3259	4.22834	1.46666	1.74439	0.823707
BTK	7.56613	3.53571	0.774661	1.49743	0.479057
BTLA	7.51283	-1.13401	1.03678	2.55007	0.165453
BUB1	8.67256	3.58544	0.553832	0.978516	0.487731
BUB1B	6.81765	5.31654	0.868442	1.06747	0.677093
C11orf71	7.44121	-0.222697	0.812211	1.28986	0.386274
C17orf80	7.92502	4.29896	0.621556	0.800604	0.182915
C1orf56	7.77056	-1.01201	0.946786	0.993342	0.402875
C1QA	9.41931	5.22703	0.917958	1.39364	0.680107
C1QB	9.37396	5.26203	0.966433	1.52708	0.719119
C3	9.68236	7.3851	1.66151	1.67534	0.699316
C3AR1	8.50674	1.18661	0.604837	1.05265	0.393459
C5	5.84563	3.16109	1.29652	1.12678	0.705965
CA4	2.07848	-4.63849	2.63946	7.27957	0.264938
CALML3	8.07657	-4.44735	2.4122	6.84961	0.748349
CAMP	6.19135	-6.54166	1.23721	0	0.103708
CARD11	7.8674	2.32614	0.86082	1.58638	0.502534
CASP1	9.49554	6.17545	0.667519	1.30469	0.483169
CASP10	8.85236	3.72801	0.622731	1.1416	0.561772
CASP3	8.2571	3.35223	0.595806	0.800604	0.12785
CASP4	9.11425	6.54359	0.42197	0.934038	0.585973
CASP5	7.07884	-0.587023	1.13402	1.89773	0.104622
CASP8	8.90754	5.56609	0.458451	0.96369	0.533255
CAV1	8.45958	4.92885	0.781719	1.33434	0.551883
CBLB	9.03827	6.6416	0.536455	0.904386	0.265989
CCDC138	8.56734	3.30525	0.650913	1.16302	0.486369
CCL1	6.83326	-7.86099	1.20326	0	0.126386
CCL11	7.68127	-0.804676	0.992052	3.17276	0.360569
CCL13	7.64322	-2.11026	0.971607	2.86142	0.246402
CCL14	7.56187	0.203329	1.03308	2.84659	0.255188
CCL15	6.85868	-6.28177	1.14416	0	0.275185
CCL16	2.8626	-6.39306	1.55431	0	0.301172
CCL17	6.43352	-4.69117	1.09116	5.63388	0.0972437
CCL18	8.87968	0.0766152	1.54821	2.59455	0.731848
CCL19	7.56326	1.29909	2.0133	2.80211	0.788473
CCL2	9.88677	4.29153	0.932377	1.92738	0.8373
CCL20	8.74098	1.24151	1.94022	3.97337	0.786238
CCL21	7.88368	0.18639	1.27596	2.23873	0.674454
CCL22	7.24069	-3.2949	0.965509	3.0245	0.201183
CCL23	6.96771	-5.35734	1.13354	0.00625022	0.0759216
CCL24	7.45628	-3.38938	1.01386	3.81028	0.292229
CCL25	5.96134	-6.13576	1.45068	0	0.245357
CCL26	3.26971	-4.55306	2.27998	6.77548	0.421044
CCL27	1.4221	-5.15307	2.81062	8.10982	-0.0355932
CCL28	5.49659	-0.504895	1.88875	1.70499	0.557292
CCL3	6.7859	2.65753	1.1946	1.73464	-0.0944256
CCL4	9.91985	4.26034	0.909603	1.77912	0.497006
CCL5	8.83838	2.97487	1.19983	2.04599	0.788636
CCL7	6.78582	-5.31545	1.04986	8.42117	0.0863571
CCL8	7.91352	-0.56254	0.891269	2.52042	0.418202
CCNA2	8.90656	2.83088	0.564689	0.904386	0.58488
CCNB1	9.00663	4.59762	0.609855	0.934038	0.738621
CCNB2	8.58597	3.16028	0.602696	1.09712	0.641448
CCND1	10.7387	5.27942	1.14806	1.60121	0.747056
CCND3	8.817	3.97624	0.483827	1.02299	0.364688
CCNE1	8.01757	1.99527	0.758871	1.27504	0.445802
CCNE2	7.85983	2.49111	0.753892	1.05265	0.477748
CCNF	8.24793	1.75642	0.746398	1.09712	0.60662
CCR1	8.04593	-0.63026	0.658844	1.60121	0.295331
CCR10	6.60086	-4.45023	1.04335	2.84659	0.220291
CCR2	5.80085	0.835349	1.31619	1.92738	0.6401
CCR3	6.59927	-3.33484	1.23154	2.65385	0.0625701
CCR4	7.93487	-0.773033	0.890131	1.95703	0.349958
CCR5	7.4084	0.277867	0.857347	1.98668	0.288549
CCR6	7.67956	-2.46031	1.00476	2.83177	0.343247
CCR7	7.4504	0.583079	1.00191	1.8236	0.34649
CCR8	7.26548	-0.56252	1.03776	1.80877	0.171139
CCR9	6.55187	-2.98144	1.2353	2.3468	0.221486
CCRL2	7.11848	1.08474	0.84179	1.66051	0.21675
CCT5	10.5403	7.05696	0.686412	0.830256	0.643282
CD14	9.40976	2.44819	0.710552	1.26021	0.600957
CD160	7.36816	1.66095	1.18395	1.1416	0.0381606
CD163	8.7793	3.9906	0.735706	1.23056	0.600329
CD180	7.75057	0.0705192	1.02224	1.83842	0.152978
CD19	7.28243	0.312088	1.16791	2.2239	0.397888
CD1A	7.45797	-2.70634	1.16011	3.0245	0.243125
CD1B	1.97495	-5.01322	2.05999	6.22636	0.316133
CD1C	7.41003	-0.603903	1.10991	1.89773	0.204105
CD1D	6.1267	-2.51337	1.09285	2.09047	0.150292
CD1E	7.34617	-2.03682	1.20488	2.81694	-0.0347822
CD2	8.52213	3.12597	1.05141	1.91255	0.751095
CD200	8.36986	3.24758	1.0836	1.89773	0.691855
CD209	8.63861	1.66093	0.715867	1.46777	0.212937
CD22	7.65655	2.21379	1.07682	1.86808	0.449941
CD226	7.11773	1.81295	0.900624	1.55673	0.190473
CD24	10.4911	6.25767	1.27281	1.43812	0.829845
CD244	3.43805	-0.474516	1.56786	1.76429	0.472873
CD247	5.81842	1.82726	1.51427	1.63086	0.642967
CD27	5.95035	0.822893	1.66535	1.71982	0.718901
CD274	8.18929	2.94517	1.23409	2.2239	0.786929
CD276	9.02234	3.92844	0.480671	1.05265	0.605537
CD28	7.39237	1.44584	1.01437	1.95703	0.152819
CD33	4.40549	0.0408201	1.00878	1.36399	0.449714
CD34	8.15757	2.0769	0.731914	1.05265	0.260632
CD37	8.55685	3.86483	0.87891	1.26021	0.672962
CD38	7.9476	2.7107	0.945876	2.06081	0.544932
CD3D	7.02192	4.15099	0.91411	1.92738	0.224767
CD3E	7.42132	3.85574	1.78634	1.76429	0.782342
CD3G	7.97365	2.30546	0.944035	2.14977	0.518432
CD4	7.40039	2.62784	1.01704	1.02299	0.581673
CD40	7.86859	4.43112	1.29257	1.74947	0.826245
CD40LG	5.89431	-1.90102	1.15967	2.50559	-0.0806879
CD44	10.2147	8.50866	1.04687	1.23056	0.779627
CD47	10.2071	5.67229	0.871023	1.00817	0.719777
CD48	8.26533	2.72038	0.926966	1.63914	0.53271
CD5	5.93843	0.820325	0.990291	1.67534	0.397536
CD52	8.92985	3.28345	0.926081	2.26838	0.699189
CD53	9.2319	4.6379	0.895838	1.74947	0.738856
CD55	6.54438	5.43491	0.968312	1.15643	-0.115897
CD58	8.49282	4.04581	0.628013	1.05265	0.625935
CD59	9.2208	6.82326	0.429755	1.02299	0.343674
CD5L	1.5589	-5.40716	3.16074	7.3537	0.316498
CD6	5.91604	2.2515	1.43799	1.66051	0.738292
CD63	11.2737	7.68837	0.753485	0.785778	0.618759
CD68	10.2007	6.30023	0.761965	0.993342	0.65485
CD69	7.68962	1.34022	0.839306	1.60121	0.421064
CD7	7.33804	-0.432708	0.78694	1.71982	0.31732
CD70	6.90202	-2.62104	1.42771	3.75098	0.645134
CD72	7.59188	1.18016	0.889521	1.36399	0.338648
CD74	8.52482	7.47867	0.760816	1.51225	0.205357
CD79A	7.48445	1.55277	1.1497	2.84659	0.532247
CD79B	6.01244	0.741994	1.15452	2.35733	0.484149
CD80	8.03704	1.62889	0.879576	1.85325	0.46384
CD83	8.57766	1.5888	0.804291	1.2322	0.641859
CD84	8.43332	3.18658	0.782469	1.5419	0.404966
CD86	8.13214	2.44971	0.826606	1.60121	0.308954
CD8A	8.34427	2.90589	1.06383	1.80877	0.737097
CD8B	4.95557	-1.23011	1.58016	2.29803	0.58651
CD96	5.31678	3.62459	1.28882	1.91255	0.649101
CD99	10.1077	8.56278	0.631908	0.934038	0.525213
CDC20	8.96607	3.06069	0.596071	1.06747	0.603793
CDC25A	7.87115	1.59541	0.69244	1.27504	0.224808
CDC25C	7.0621	0.820147	0.987313	1.06747	0.102844
CDC45	7.23111	3.54658	0.908313	1.15643	0.737291
CDC6	8.51947	4.34239	0.596413	1.26021	0.546869
CDC7	8.07273	3.32412	0.59852	0.993342	0.401973
CDCA2	7.66778	2.85649	0.717759	1.0823	0.31859
CDCA3	7.01974	2.37765	1.1101	1.17125	0.146708
CDCA5	7.66408	1.98803	0.662974	1.09712	0.492766
CDCA8	7.77359	2.03127	0.559214	1.03782	0.511288
CDH1	9.03239	7.13782	0.996709	1.22403	0.48915
CDH15	5.67911	-4.87076	1.30638	3.66202	0.245462
CDH5	7.61945	2.60659	0.801623	1.0823	0.435236
CDK1	9.20113	3.06447	0.581533	1.03782	0.707932
CDK4	9.80254	6.84507	0.569281	0.756126	0.537348
CDK6	8.70936	3.25698	0.818979	1.06747	0.628168
CDKN1A	10.2022	4.72434	0.777324	1.03632	0.621928
CDKN1B	9.01848	5.21749	0.620864	0.726474	0.449364
CDKN2A	6.6667	2.31838	1.29943	2.92072	0.70668
CDKN3	7.91934	3.2412	0.747954	1.12678	0.45554
CDT1	7.25997	1.63831	0.740887	1.4233	0.333354
CEACAM1	8.45147	4.2814	0.878797	1.27504	0.572647
CEACAM5	5.4086	2.39689	3.7591	3.66202	0.823759
CEACAM6	8.7123	0.821193	1.43188	3.38033	0.715202
CEACAM8	9.5198	-4.6472	1.11419	3.78063	0.124255
CEBPB	10.036	3.88421	0.628073	1.1416	0.411425
CENPA	7.95459	1.19508	0.683613	1.51225	0.541819
CENPE	7.84979	3.47362	0.632004	0.978516	0.296818
CENPF	9.61909	4.3319	0.695438	0.948864	0.759664
CENPH	8.1887	2.38197	0.747537	1.40847	0.591038
CENPI	7.94835	2.30383	0.532896	0.894718	0.586569
CENPL	7.98835	1.81899	0.598431	1.03782	0.328512
CENPW	6.79026	2.43528	1.00681	1.11195	-0.19361
CEP250	8.74505	5.59707	0.569852	0.845082	0.540565
CEP55	6.84213	2.69116	0.962053	1.1117	0.657747
CES1	9.0058	4.16821	1.69987	3.45446	0.713508
CGREF1	7.31132	0.92677	1.09299	2.06081	0.621443
CHDH	7.53408	-1.44376	1.33618	2.26838	0.672107
CHGA	6.39063	-2.43023	1.27995	2.77246	0.378101
CHIT1	6.74913	0.334324	1.05789	2.40181	0.313663
CHMP4B	9.54719	5.93373	0.394444	0.726474	0.388686
CHRM2	6.27227	-1.57176	1.24338	4.53676	0.126451
CHRM3	6.7569	-1.02411	1.19299	2.99485	0.304241
CHST10	7.37189	1.60435	0.823163	1.20091	0.485527
CHUK	7.64886	4.12435	0.699116	0.548562	0.0123784
CIITA	9.36498	6.32914	1.22268	1.8829	0.837418
CKAP2	8.97469	5.11391	0.522384	0.993342	0.519875
CKAP2L	7.89753	3.0648	0.788368	1.0823	0.263486
CKLF	6.96624	4.89366	0.700325	0.845082	0.112139
CLCA2	8.35516	1.45299	2.00398	4.13645	0.843641
CLDN3	8.00688	-1.06893	1.74643	2.00151	0.714257
CLEC12A	8.06578	1.23362	1.02299	1.73464	0.27695
CLEC2B	7.19001	3.92062	0.990548	1.43812	0.223407
CLEC4A	8.33223	0.395519	0.726646	1.33434	0.278741
CLEC4C	7.00625	-4.82509	1.20989	5.90075	0.0648628
CLEC5A	7.59877	-0.353205	0.954855	1.8829	0.235754
CLEC6A	7.24981	-5.6954	1.08449	5.76731	0.0843004
CLEC7A	7.67874	4.10825	0.868672	1.74947	0.0268454
CLEC9A	7.52294	-3.2585	1.16092	2.71316	0.113529
CLSPN	8.15691	3.09612	0.650536	1.09712	0.472799
CMA1	6.79537	-3.11541	1.24482	2.53525	0.201275
CMKLR1	7.64451	2.01224	0.818983	1.4233	0.308549
CNNM1	2.7313	-3.29532	2.75728	3.52859	0.583747
CNTLN	8.20895	2.98264	0.638632	1.06238	0.417819
COCH	5.38691	1.50361	1.5692	2.25355	0.690964
COL1A1	12.7795	8.09111	1.72013	1.83842	0.771238
COL1A2	12.4835	8.53755	1.77778	1.8236	0.784369
COL3A1	12.0114	7.72245	1.7179	1.74947	0.800413
CORO1A	9.076	4.2913	1.26158	1.26021	0.682773
CPA3	7.90117	1.66493	0.988811	2.25355	0.34876
CPE	9.08456	3.02354	0.938974	1.33434	0.697205
CR1	7.74268	3.46979	1.09624	1.40847	0.0739284
CR2	7.23636	-0.8847	1.13138	3.0245	0.197596
CREB1	8.98799	5.52319	0.395324	0.652344	0.53858
CREB5	7.37761	3.8168	0.850386	1.52708	0.540695
CREBBP	9.75446	6.75234	0.390775	0.504084	0.387629
CRISPLD1	7.27017	1.45968	1.18008	1.67534	0.645161
CRMP1	6.84505	1.21875	1.23157	1.26021	0.528796
CRP	7.53596	-5.10459	1.41539	7.3537	0.416457
CRTAM	6.91703	-1.84588	1.09049	2.60938	0.056887
CSF1	8.10036	2.49129	0.649838	1.24538	0.600588
CSF1R	8.67931	3.99027	0.671448	1.09712	0.650918
CSF2	2.47348	-5.30279	2.01278	8.095	0.395252
CSF2RA	8.12197	5.16035	0.753559	1.43812	0.562972
CSF2RB	8.14369	3.37755	1.14754	1.8829	0.728994
CSF3	6.94544	-5.43664	1.02164	5.48562	0.201526
CSF3R	8.20872	3.4088	0.802431	1.4233	0.534001
CSK	8.92443	4.40002	0.593017	0.770952	0.357075
CTAG2	2.66754	-7.1637	2.48005	0	0.287377
CTBP1	10.1468	5.51629	0.490232	0.637518	0.229765
CTLA4	8.23209	1.707	0.987149	1.92738	0.545117
CTNNB1	11.594	7.68605	0.607631	0.607866	0.597529
CTRC	3.09744	-3.13797	1.66186	3.42481	0.293602
CTSG	6.65462	-3.20667	1.06689	3.42481	0.145569
CTSH	9.93218	6.12847	0.985963	1.27504	0.766275
CTSS	9.78698	5.51514	0.830298	1.28986	0.762058
CX3CL1	7.43049	-0.235852	0.925179	1.74947	0.533871
CX3CR1	7.51212	-1.16509	1.11551	1.79395	0.141664
CXCL1	9.35191	1.76307	1.21205	2.23873	0.755005
CXCL10	9.64628	2.4737	1.73255	3.3591	0.896515
CXCL11	7.23415	0.274056	1.26458	3.29137	-0.137647
CXCL12	8.775	3.98847	1.00563	1.69016	0.64168
CXCL13	5.75422	0.994584	2.19015	2.87624	0.815239
CXCL14	9.51421	0.0965056	1.71424	2.49077	0.847443
CXCL16	8.75783	2.3122	0.806517	0.978516	0.535648
CXCL2	8.48259	1.17791	0.986754	2.06081	0.639683
CXCL3	8.3202	-0.250401	1.11391	2.37216	0.658761
CXCL5	5.62533	-4.96032	2.32669	5.82662	0.623912
CXCL6	7.15875	-2.85742	1.11154	3.89924	0.494059
CXCL9	9.64077	1.29249	1.65402	2.9652	0.865236
CXCR1	6.66454	-3.35535	1.04765	2.93555	0.0617364
CXCR2	8.63818	-1.9775	0.979868	2.6242	0.0479626
CXCR3	6.8208	-2.55468	1.0782	1.8236	0.439514
CXCR4	9.42534	4.98236	1.00424	1.58638	0.813741
CXCR5	6.9142	-5.65277	1.0775	3.52859	0.0259143
CXCR6	7.48209	2.3501	0.94169	0.874734	0.371685
CYBB	8.6568	4.93798	1.22892	1.57156	0.812362
CYLD	8.34451	4.92519	0.587912	0.81543	0.419138
CYP27A1	8.39955	2.34956	0.911732	1.36399	0.705711
DAPK2	5.68733	2.22907	1.1749	1.28986	0.477374
DAPL1	8.69916	1.65061	1.55828	3.75098	0.784709
DBF4	9.04049	4.20617	0.775841	0.993342	0.180904
DCLRE1A	8.33849	1.97004	0.630119	0.7413	0.18431
DCN	7.24173	5.99318	1.14169	1.64569	-0.00678771
DDX5	12.4923	9.09214	0.559787	0.800604	0.441548
DDX58	7.91588	3.93094	0.684133	1.33434	0.345796
DEFB1	8.06782	-1.84892	1.33109	4.1068	0.609416
DEPDC1	8.75597	2.83704	0.872134	1.35721	0.112393
DGAT2	7.03795	1.78387	1.00761	1.8829	0.509332
DGKA	8.7741	6.61931	1.09267	1.24538	0.7523
DHX40	9.22232	5.11981	0.48271	0.711264	0.568353
DIAPH3	7.86145	3.04014	0.705015	0.948864	0.296264
DLAT	7.79099	4.47977	0.620927	0.563388	0.266347
DLD	10.0834	6.23839	0.417853	0.726474	0.412996
DLGAP5	8.1495	3.08623	0.639329	0.978516	0.426119
DLX6	7.50175	-1.61661	0.992194	3.43963	0.542492
DMBT1	7.46209	1.00702	1.568	3.89924	0.50134
DNAH14	8.75168	4.30714	0.808241	1.31951	0.68894
DNMT1	8.9973	8.0359	0.796165	1.12678	0.664341
DOCK9	8.17269	5.83004	0.632413	0.696822	0.521977
DONSON	8.10475	3.63745	0.651596	0.756126	0.304068
DPP4	7.52072	2.75297	1.0371	1.67534	0.505629
DPYSL4	3.82699	-2.35628	2.0993	2.40181	0.640389
DSC3	9.01317	3.73197	2.23791	3.40998	0.890536
DSE	9.05646	4.35433	0.617237	0.874734	0.640558
DSG3	8.19425	1.57289	1.9391	3.40998	0.868948
DST	10.2947	7.65448	1.11362	1.21573	0.811351
DTL	8.02738	3.11911	0.739917	1.05265	0.535425
DUSP4	8.39468	0.202696	0.848837	1.49168	0.606828
DUSP6	7.08795	3.87559	1.02475	0.93581	0.149177
E2F2	6.72298	-0.939029	0.911062	1.58638	0.152213
E2F7	5.64599	3.03095	1.10185	1.4233	0.639406
EBF4	6.40848	1.91473	1.33046	1.4233	0.639496
EBI3	6.83814	-2.77034	0.971117	2.46112	0.292043
ECT2	9.314	5.10022	0.783839	1.0823	0.783992
EEF1G	12.7778	9.1836	0.61886	0.578214	0.527133
EEF2	13.07	8.1777	0.597496	0.66717	0.463043
EFNA4	8.26687	0.493583	0.703603	0.919212	0.420001
EFNB3	7.0373	-3.76352	1.04622	2.63903	0.358435
EGFR	9.89418	5.99802	0.904098	1.26021	0.846179
EGR1	9.41328	4.29406	1.26593	1.45295	0.782223
EGR2	7.6258	3.50314	0.77429	1.40847	0.372208
EGR3	7.26048	1.09364	0.936974	1.66051	0.511275
EHD2	8.55465	2.87905	1.20405	1.55673	0.525856
EIF2A	8.6999	6.71529	1.103	0.830256	0.00340168
EIF2AK2	9.65698	5.97129	0.529178	1.1416	0.573998
ELK1	8.66053	2.91224	0.567447	0.830256	0.279166
ELL3	5.45492	1.69539	1.32446	1.73464	0.530342
EME1	5.62275	1.92314	0.907753	1.11195	0.518319
EMP1	9.78616	4.67672	1.12158	1.58638	0.745557
EMX2	6.77144	-2.89713	1.19783	4.15128	0.316473
ENG	9.42101	3.58762	0.546124	0.845082	0.44868
ENO1	12.9677	8.11614	0.709791	0.88956	0.639158
ENTPD1	8.44239	4.95455	0.59615	1.11195	0.518718
EOMES	7.06148	0.0448672	1.00776	2.13494	0.337924
EP300	9.84338	7.22762	0.354219	0.59304	0.46762
EPCAM	9.28967	6.60482	1.64639	1.49743	0.842791
EPHX3	7.01442	-1.69648	1.04667	2.99485	0.418149
EPSTI1	7.97741	4.74038	0.782719	1.69016	0.502168
ERBB2	9.9041	5.18731	0.748668	1.00817	0.743298
ERBB3	8.76376	5.87779	0.93365	1.27504	0.764847
ERCC6L	7.18421	1.58053	0.858611	0.872336	0.13322
ESCO2	7.8737	3.59678	0.772801	1.4233	0.433184
ESPL1	6.51893	2.17046	0.756886	0.96369	0.547961
ESYT2	9.12953	5.40819	0.62734	0.711648	0.598853
ETS1	9.3354	3.42256	0.920375	1.15643	0.753822
ETS2	9.18652	5.70313	0.942527	1.05265	0.735454
ETV1	7.77764	3.45257	0.942657	1.28986	0.296986
ETV4	7.99741	1.71379	1.25755	1.97186	0.763098
EWSR1	10.5331	7.51834	0.399425	0.857971	0.41581
EXO1	8.03766	3.93854	0.735006	1.0823	0.425604
EYS	0.280722	2.14041	4.24937	1.34917	0.0737092
EZH2	9.12272	4.54287	0.679422	0.923173	0.664587
F13A1	8.40767	3.22546	0.860368	1.49743	0.550816
F2RL1	7.74287	0.359511	0.947906	2.01634	0.69394
FABP4	7.82603	-1.23213	1.22019	3.24689	0.460754
FADD	8.97892	0.986505	0.425135	0.798247	0.542877
FAM111B	8.36489	2.60486	0.761881	1.30469	0.563143
FAM161A	8.01363	3.71306	0.886592	1.27504	0.596745
FAM222A	7.30149	-1.18102	1.00368	1.8829	0.552079
FAM83B	8.89098	2.14601	0.831338	1.31951	0.781009
FANCA	8.11777	5.76185	0.734067	0.904386	0.510122
FANCD2	7.97844	4.94295	0.608626	0.859908	0.597142
FANCI	8.99438	5.65976	0.632926	1.00817	0.694224
FAP	8.79162	3.83174	0.973961	1.52708	0.606996
FAS	7.57371	5.73821	0.920926	1.40847	0.509179
FASLG	7.7986	-1.00266	1.0668	2.06081	0.32451
FBLN1	9.32351	5.31256	1.4276	1.26021	0.780998
FCAR	7.09192	-1.44819	1.18508	2.98003	0.243699
FCER1G	9.27472	4.12176	0.69386	1.64569	0.650616
FCER2	6.56235	-4.36644	1.07252	3.35068	0.248898
FCGR2B	8.29587	2.82732	0.810279	1.67534	0.431443
FCRL2	7.25785	-0.814107	1.06769	2.52042	0.256214
FCRLA	7.28821	-2.85943	1.07278	3.43963	0.21769
FEN1	6.48077	2.41516	1.06992	1.00817	0.0392735
FEZ1	6.12792	2.51012	1.33139	1.37882	0.637726
FGD6	9.06145	4.50575	0.658051	1.06747	0.697341
FGFR3	9.55487	3.23414	1.45545	1.97186	0.793095
FICD	7.40408	0.985089	0.668232	0.919212	0.332977
FLI1	7.09101	3.2709	1.21183	1.11195	0.0921895
FLT1	8.11328	3.9793	0.642303	0.88956	0.25348
FLT3	7.12287	-0.740504	1.07912	1.8236	0.111583
FLT3LG	8.11775	1.67655	0.684396	1.20091	0.332244
FLVCR1	8.14529	4.44773	0.774829	0.7413	0.303105
FMO5	7.2694	2.05449	1.10978	1.11195	0.463127
FN1	11.8027	8.63977	1.7652	1.58638	0.808776
FOLH1	6.4337	2.42771	1.03201	1.97186	0.289934
FOS	9.02449	4.85438	2.20598	1.98668	0.780713
FOXA1	8.15256	3.53782	1.42056	1.92738	0.832143
FOXG1	7.30605	-2.96455	1.06007	5.17427	0.383237
FOXJ1	6.83408	-3.49034	1.01799	3.63237	0.31686
FOXM1	9.24653	3.93195	0.770169	1.1752	0.815465
FOXO1	8.12792	1.23984	0.525516	2.98003	0.152955
FOXP1	9.41425	5.68375	0.50971	0.88956	0.451389
FOXP3	4.93817	0.988907	1.32421	1.80877	0.702527
FOXRED2	6.78051	2.65601	0.920044	1.12678	0.597879
FPR1	7.49095	0.944568	0.823761	1.52708	0.173117
FPR2	6.87964	-1.39576	1.03833	2.25355	0.198681
FRYL	9.04488	6.07342	0.428649	0.696822	0.552145
FUT4	8.0599	-0.856773	0.794145	1.11195	0.484329
FUT5	7.58864	-9.19784	1.12466	0	-0.0624083
FXYD5	8.94882	5.82173	0.928078	1.26021	0.696208
FYN	8.92012	5.11171	0.685416	0.934038	0.690578
FZD3	5.67864	0.10283	1.20076	1.05265	0.642609
G6PD	8.60763	4.48869	0.82175	1.15643	0.672399
GABRA5	6.88784	-4.53521	1.14792	9.11174	0.31104
GAD1	4.10095	1.9086	2.29764	2.37216	0.776368
GADD45GIP1	9.54832	2.09418	0.481966	0.785778	0.296714
GATA2	7.47661	0.283957	1.04105	1.58638	0.406191
GATA3	7.33833	2.96365	0.959863	2.23873	0.276514
GBP1	9.68664	6.24237	1.0795	1.12678	0.818459
GBP5	8.3036	4.0426	1.20297	2.10529	0.770383
GCK	6.04332	-6.48433	1.16876	0	0.10737
GDF15	7.74472	-0.265897	1.47146	2.71316	0.75094
GGT7	7.86708	1.74379	0.880546	0.948864	0.562612
GINS4	7.78327	1.53278	0.778573	1.27504	0.510062
GLB1L2	5.66253	0.111286	1.41085	1.85325	0.72526
GLIPR1	7.48127	3.29229	1.01339	1.02299	0.0480328
GNLY	7.88327	1.4579	1.10039	1.76429	0.687283
GPI	10.8078	7.65223	0.808605	0.859908	0.636516
GPR18	7.20262	3.42494	1.06713	0.993342	0.11831
GPR19	7.07096	-1.38554	1.10293	1.4826	0.227594
GPRIN1	6.52719	-1.21709	1.26275	1.57156	0.328318
GRAP2	7.33786	1.63063	0.95847	1.73464	0.36223
GTF3C1	8.8758	4.91522	0.448407	0.652344	0.305611
GTSE1	7.47752	3.09382	0.736992	1.21573	0.516879
GUSB	8.51612	5.22306	0.526304	0.51891	0.427457
GZMA	7.14418	1.48614	1.69962	1.8829	0.773025
GZMB	7.64228	2.30901	0.959886	1.72031	0.637133
GZMH	6.69725	0.212729	0.959412	2.23873	0.407797
GZMK	6.15686	0.374248	1.28678	2.93555	0.631584
GZMM	6.25276	-3.87518	0.951011	2.50559	0.177335
HAVCR2	8.0952	2.67932	0.772149	1.33434	0.396909
HCAR1	6.36436	-4.26904	1.08078	2.87624	0.296295
HCAR2	7.47141	1.46224	1.0595	1.76429	0.632707
HDC	5.22867	0.855356	1.03945	1.77912	0.426145
HELLS	8.28448	5.07153	0.691949	1.14619	0.695045
HERC6	7.98614	3.10753	0.83729	1.45295	0.697881
HES1	9.63535	2.77968	0.67282	1.15643	0.712404
HES5	5.91913	-7.32644	1.08972	0	0.187144
HEXIM2	7.4903	0.828659	0.739214	1.11195	0.320974
HEY1	5.96279	2.24515	1.71965	1.85325	0.7649
HEY2	7.32576	-0.929426	0.932814	1.5419	0.505268
HEYL	7.2565	-1.19219	0.914222	1.37882	0.373443
HGF	7.65879	1.9678	0.947615	1.31951	0.283343
HHLA2	2.07596	-2.32521	3.06246	3.08381	0.435664
HIF1A	10.5121	8.17805	0.634328	0.859908	0.45034
HJURP	7.5476	3.74833	0.789664	1.17125	0.484598
HK1	9.55239	5.90428	0.590919	0.830256	0.757334
HK2	9.03726	4.52076	0.957939	1.39364	0.776004
HLA.A	12.9075	7.47976	0.956758	1.12678	0.48612
HLA.B	13.3633	8.85825	1.05789	1.00817	0.6035
HLA.C	12.4374	7.73875	0.921246	1.05265	0.641855
HLA.DMA	9.12693	4.69126	0.688394	1.4233	0.70696
HLA.DMB	8.88613	2.5243	0.869902	1.4233	0.799652
HLA.DOA	7.88967	1.30083	0.88691	2.00151	0.535594
HLA.DOB	7.8709	0.567526	0.954853	2.07564	0.368133
HLA.DPA1	10.6015	5.83633	1.3493	1.49743	0.839081
HLA.DPB1	7.79352	5.71874	1.00505	1.31951	0.148061
HLA.DQA1	7.11238	5.27903	1.30074	2.55068	0.275378
HLA.DQA2	2.45028	3.40027	2.65252	2.46112	0.307399
HLA.DQB1	6.74773	2.65619	2.75813	1.92738	0.666933
HLA.DQB2	7.03549	0.866814	1.1333	1.98668	0.320218
HLA.DRA	12.1974	7.11501	1.46843	1.63086	0.821683
HLA.DRB1	9.02441	5.29722	0.902673	1.49743	0.344508
HLA.E	11.4672	6.21706	0.692047	0.874734	0.431328
HLA.F	10.4445	6.68337	1.1524	1.13048	0.649694
HLA.G	7.96507	-3.99709	1.05326	3.7658	0.282909
HLF	7.44058	1.26372	1.132	1.98668	0.526706
HMBS	6.93989	4.3562	0.678342	0.874734	0.290103
HMGB1	9.237	6.43399	0.503037	0.474432	0.368298
HMGCS2	7.05575	-1.31712	1.43284	5.32253	0.567417
HMMR	8.16455	2.82055	0.622234	1.0823	0.403268
HMOX1	8.57522	4.0366	0.735405	1.30469	0.616349
HMX2	5.71877	-8.12911	1.24962	0	0.075557
HNF1A	2.29897	-1.42828	3.61078	3.55824	0.474245
HNF1B	2.42523	-2.53504	5.09954	5.21875	0.620827
HORMAD1	4.75499	1.04988	2.17796	2.65385	0.68192
HORMAD2	7.01951	-6.20721	1.26747	0.00625022	0.0574035
HPDL	6.91652	-2.96059	1.0556	1.97186	0.248147
HPN	3.52622	-2.11842	3.04969	3.9914	0.675875
HRAS	8.06606	4.20257	0.750952	1.15643	0.49434
HSD11B1	7.99801	-0.0672639	1.09069	2.07564	0.27643
HSP90B1	11.9676	8.36648	0.479616	0.66717	0.588773
HSPA1A	10.3031	5.94224	1.1084	1.52708	0.598093
IBSP	7.28344	-2.86479	1.18015	2.92072	0.167222
ICAM1	9.29459	4.27156	1.14655	1.61603	0.838229
ICAM2	7.43291	1.19451	0.753609	1.31951	0.419287
ICAM3	7.07627	1.99316	0.880472	1.05265	0.268808
ICAM4	6.82122	-1.44433	1.09225	2.1646	0.118441
ICOS	7.50925	0.0291976	0.972434	2.53525	0.335354
ICOSLG	7.86151	1.46593	1.03718	1.94221	0.621442
ID2	9.65961	4.93798	0.607348	1.05265	0.671604
ID3	6.3962	2.35417	1.46399	1.02299	0.22825
ID4	7.75074	-1.17102	1.05145	1.71982	0.41861
IDH1	9.83683	4.9372	0.755938	0.943616	0.791144
IDH2	9.76166	6.05377	0.805743	0.800604	0.664774
IDO1	8.42828	2.88553	1.46013	2.68351	0.808246
IDO2	7.23256	-3.17464	1.14362	2.75764	0.271357
IFI16	10.6284	6.43878	0.756984	1.06747	0.778605
IFI27	10.7077	6.02303	1.49512	1.8236	0.84211
IFI35	7.40544	3.23858	1.08382	0.874734	-0.0123682
IFI44L	8.46846	5.06414	1.05279	2.32768	0.71807
IFI6	9.94613	2.93673	1.53153	1.57156	0.763557
IFIH1	8.96623	4.0239	0.892381	1.64569	0.80942
IFIT1	8.76934	2.02747	1.01347	1.73464	0.777336
IFIT2	7.06648	2.18964	1.02255	1.4826	0.0586421
IFIT3	8.77863	2.27832	0.88452	1.80877	0.792504
IFIT5	7.5148	2.22173	0.920274	1.05265	0.677024
IFITM1	10.3273	4.93127	1.09478	1.4233	0.716196
IFITM2	11.8438	4.91987	0.628072	1.21573	0.446648
IFITM3	11.3999	7.55271	0.886542	1.11195	0.661283
IFNAR1	9.0497	4.58165	0.388216	0.756126	0.205348
IFNAR2	9.61629	4.33328	0.525025	1.11195	0.668127
IFNB1	7.10111	-5.78695	1.22954	8.25808	0.128141
IFNG	7.34575	-2.89143	1.03081	2.80211	0.242306
IFNGR1	10.0382	5.24951	0.601189	0.830256	0.722444
IFNL1	0.968204	-6.72364	3.25459	0	0.176028
IFNL2	7.39268	-8.02735	1.14338	0	0.0924487
IFNL3	1.54187	-8.16971	2.71062	0	0.104726
IFNLR1	6.42159	0.986264	0.922608	1.17125	0.379737
IGF1R	9.40406	7.03786	0.739552	0.948864	0.739036
IGF2R	8.0484	5.85525	0.70362	0.756126	0.207754
IGFBP3	10.566	4.96399	1.32658	1.5419	0.795149
IGSF6	8.33109	2.57232	0.728832	0.904386	0.415576
IHH	6.6884	-4.72677	1.27299	6.22692	0.392892
IKBKB	9.0215	5.70997	0.510166	0.66717	0.560439
IKBKG	9.14347	3.03054	0.398197	1.20091	0.313042
IKZF1	8.36631	2.92553	0.91139	1.57156	0.694975
IKZF2	8.31044	3.76403	0.79172	1.45295	0.646092
IKZF3	8.67027	2.63577	1.05575	2.07564	0.705869
IKZF4	7.7964	1.38587	0.768862	1.09712	0.289375
IL10	7.11617	-0.180084	0.971707	1.86699	0.0345228
IL10RA	8.77248	4.96751	0.89456	1.40847	0.742532
IL10RB	8.98444	3.74978	0.381148	0.696822	0.292076
IL11	7.2223	-2.482	1.02026	2.01634	0.274376
IL11RA	8.25092	4.06166	0.857411	0.993342	0.643484
IL12A	4.41079	-1.67614	1.60823	2.1646	0.450668
IL12B	7.12077	-6.36434	1.23506	6.52344	0.0867619
IL12RB1	7.5084	1.19404	0.862711	1.69016	0.3546
IL12RB2	6.99848	3.17458	1.01904	1.55673	0.240376
IL13	6.75946	-7.68139	1.205	0	-0.0254593
IL13RA1	9.58597	4.48558	0.50396	0.785778	0.562135
IL13RA2	6.93377	-2.39053	1.12562	3.7065	0.0829205
IL15	7.49979	0.781866	0.88525	1.71982	0.248602
IL15RA	8.30788	3.429	0.67407	1.36399	0.727002
IL16	8.48364	3.35206	0.941933	1.38044	0.206448
IL17A	0.609167	-7.18061	4.015	0	0.110649
IL17B	6.52671	-7.14655	1.1247	0	0.111427
IL17D	7.24176	-5.28634	1.01648	2.46112	0.172932
IL17F	7.10038	-7.21599	1.1855	0	0.0779867
IL17RA	8.28864	3.39225	0.577639	0.845082	0.375095
IL17RB	7.46912	1.08645	1.23867	1.66051	0.630123
IL18	8.91145	2.68483	0.831999	1.52708	0.470379
IL18BP	8.81366	2.44208	0.531753	0.96369	0.475306
IL18R1	6.73229	1.9663	0.903608	1.45295	0.0526228
IL19	7.10741	-4.77352	1.16844	3.60272	0.0975294
IL1A	5.7422	-0.425843	1.69587	2.26838	0.593144
IL1B	8.31988	4.01993	0.990036	1.5419	0.535983
IL1R1	9.00483	5.03799	0.616403	1.00817	0.667181
IL1R2	7.14877	2.46387	1.12582	1.97186	0.641378
IL1RAP	7.47361	4.23053	1.17126	1.40847	0.732088
IL1RL1	7.44027	0.186362	1.07954	1.74947	0.176504
IL1RL2	7.56673	0.469586	0.938689	2.03116	0.392938
IL1RN	8.44475	3.19317	1.02825	1.89773	0.722155
IL2	7.13789	-6.40035	1.2815	0	-0.0136801
IL20	7.18776	-7.56924	1.23566	0	0.0616779
IL20RA	7.798	0.307908	0.886357	1.60121	0.524549
IL20RB	7.35698	0.779036	1.18281	2.00151	0.567416
IL21	7.14927	-5.874	1.32845	0.00625022	0.0500993
IL21R	6.1097	-0.325598	1.86215	2.10529	0.72497
IL22	0.338618	-8.28049	4.56774	0	0.0355324
IL22RA1	7.52089	-1.81365	1.12403	1.95703	0.263015
IL22RA2	7.04052	-5.91724	1.19649	6.76301	-0.0165768
IL23A	7.7167	-2.11292	1.12517	2.2239	0.4241
IL23R	6.83854	-1.69544	1.21349	2.2239	0.00424813
IL24	7.10879	-2.35863	1.22999	2.83177	-0.0432975
IL25	6.37184	-7.85946	1.21725	0	0.0585012
IL26	6.85123	-5.89331	1.17575	7.34745	0.0383074
IL27	6.05159	-6.4747	1.1822	0	0.0814779
IL2RA	7.62918	3.32307	0.85709	2.10529	0.311254
IL2RB	7.53023	2.55464	0.897792	1.71982	0.441984
IL2RG	7.12015	3.01125	0.964657	1.91255	0.376373
IL3	6.4157	-9.06138	1.30461	0	-0.0688257
IL32	10.1213	5.57092	1.69009	1.39364	0.797253
IL33	7.7551	0.747125	0.884386	1.98668	0.471428
IL34	7.18136	-1.3496	0.804507	1.4826	0.463999
IL3RA	5.43093	2.32953	0.905887	1.11195	0.471114
IL4	0.027282	-7.52525	4.15371	0	0.0936008
IL4R	8.91743	5.35207	0.610495	0.96369	0.699516
IL5	6.29522	-3.26174	1.35482	2.59455	0.113951
IL5RA	6.62199	-2.53493	1.09473	3.2243	0.165592
IL6	7.62411	0.149175	1.03698	2.00151	0.127706
IL6R	8.74823	3.94283	0.719271	1.45295	0.591069
IL6ST	10.1836	6.65283	0.721567	1.15643	0.634921
IL7	6.47754	1.33478	0.849095	1.39364	0.110073
IL7R	8.69281	4.99353	0.905687	1.74947	0.688136
IL9R	7.75881	0.202489	0.98525	1.8829	0.185528
IMPG2	7.31657	-1.31034	1.17303	1.33434	0.209703
INSM1	7.48195	-5.6307	1.28557	6.52344	0.512137
IQGAP3	7.47646	2.93396	1.01229	1.12678	0.770791
IRAK1	9.36119	5.36995	0.466209	0.934038	0.575386
IRAK2	7.26147	0.689738	0.945975	1.26021	0.372353
IRAK3	8.2368	2.37411	0.832922	1.36399	0.436651
IRF1	10.0026	5.20567	1.1956	1.45295	0.848434
IRF2	9.0407	5.08486	0.495295	0.993342	0.562144
IRF3	9.21391	4.98727	0.448244	0.681996	0.27892
IRF4	8.46211	1.97425	1.28387	2.41664	0.76947
IRF5	7.66664	2.10765	0.833395	1.02299	0.343252
IRF7	8.61771	3.1258	0.824592	0.993342	0.226214
IRF8	8.13089	4.96559	0.733426	1.46777	0.559491
IRF9	9.67385	5.3605	0.551142	0.934038	0.614389
IRGM	1.08562	-6.05668	2.51624	6.52344	0.0505874
IRS1	7.09448	2.97461	0.96844	1.57156	0.459355
ISG15	10.0382	1.5624	1.35206	1.64569	0.678509
ISG20	7.23156	3.08546	1.11852	1.17125	0.612252
ITGA1	7.77164	4.56784	0.850759	1.06747	0.588127
ITGA2	7.63167	5.08854	1.22343	1.39364	0.823175
ITGA3	9.54878	4.4864	0.897105	1.17125	0.787905
ITGA4	8.26728	3.70419	0.694179	1.21573	0.65187
ITGA5	9.6385	5.05178	0.6142	1.05265	0.541743
ITGA6	10.2472	6.95155	0.943956	1.02299	0.801031
ITGAE	5.63403	2.80647	1.84825	0.904386	0.528887
ITGAL	8.43354	5.21388	0.967469	1.8829	0.667123
ITGAM	7.78893	2.66951	0.845455	1.63086	0.421361
ITGAX	7.95432	4.02008	0.752921	1.18608	0.6
ITGB1	11.4973	8.27744	0.639824	0.904386	0.449029
ITGB2	8.70164	4.38708	1.1098	1.21573	0.683806
ITGB3	7.78343	0.447791	1.03025	1.60121	0.316947
ITGB4	9.03979	7.40427	1.22189	1.46777	0.725979
ITGB7	7.91918	2.62718	0.875242	1.09712	0.491808
ITK	7.82984	3.46038	0.940493	1.89773	0.406642
ITLN2	7.25843	-4.55012	1.22183	5.14462	0.123976
ITPKC	8.4426	2.80341	0.591691	1.02299	0.581862
JAK1	9.13317	6.0893	0.565117	0.756126	0.362268
JAK2	8.32185	3.8044	0.736308	1.4233	0.704294
JAK3	8.37065	3.22634	1.06326	1.52842	0.691387
JAKMIP3	4.05437	-1.02194	2.11204	2.55007	0.66089
KCNA1	6.86562	-4.63184	1.21463	4.46263	0.310687
KCNH2	4.60118	-0.929536	1.57271	2.10529	0.592918
KCNK5	7.04456	-0.735729	1.14951	1.4826	0.531299
KDM5B	8.55383	5.87009	0.597226	0.859908	0.469105
KDR	8.36417	2.54236	0.752597	0.950663	0.243994
KHDRBS2	6.79625	-4.02128	1.20095	2.9652	0.293991
KHK	7.76941	1.98511	0.871998	1.49743	0.555123
KIF14	8.29716	2.25697	0.717076	0.934038	0.392015
KIF15	6.99675	2.15498	0.937629	0.919212	0.0391507
KIF18B	7.05946	1.76396	0.856442	1.1416	0.653345
KIF20A	8.59544	2.73994	0.724308	1.02299	0.467068
KIF2C	7.74995	3.36691	0.636774	1.03782	0.410977
KIF4A	7.78846	3.30227	0.598069	0.96369	0.495979
KIF5C	4.28346	-0.387404	1.37538	1.46777	0.329965
KIFC1	7.30035	3.72807	0.845703	0.934038	0.578898
KIR2DL1	7.78739	-5.58461	1.19527	7.3537	0.0770469
KIR2DL3	8.08104	-4.66734	1.11043	6.16762	0.0228061
KIR2DL4	6.3915	-2.9532	1.2578	3.24689	0.0317952
KIR2DS4	7.88118	-4.17022	1.22863	5.5894	0.0875622
KIR3DL1	8.90474	-4.56201	1.37233	6.50861	0.0979349
KIR3DL2	7.53237	-3.61083	1.11024	4.35884	0.0157318
KIR3DL3	7.61916	-7.48644	1.14425	0	0.0778893
KIT	7.51125	2.64015	1.17235	1.97186	0.543604
KLF2	7.01917	1.72957	0.964419	1.36399	0.297258
KLHDC9	6.29051	1.43466	1.13827	1.31951	0.299637
KLRB1	7.58985	0.180974	0.912991	1.4233	0.167353
KLRD1	7.93239	0.726942	0.916151	1.86808	0.336822
KLRF1	1.84942	-1.91742	1.87892	2.06081	0.24221
KLRG1	4.88169	-0.194786	1.33292	1.46777	0.430197
KLRK1	6.06227	2.09766	1.70606	2.37216	0.587674
KPNA2	11.3618	5.68245	0.510991	0.948864	0.678385
KREMEN1	9.2532	4.07741	1.10938	1.73464	0.865599
KRT13	9.16648	3.21058	2.68697	4.53676	0.881869
KRT16	7.91409	4.14735	3.64792	3.94372	0.912448
KRT17	11.3755	7.14885	2.73708	3.33585	0.925331
KRT18	12.2415	6.36719	0.907054	1.26021	0.612803
KRT19	12.3766	6.51076	1.83978	1.8829	0.868081
KRT34	6.76909	-5.34713	1.16189	6.52344	0.22074
KRT5	11.0215	7.42982	3.18299	2.9059	0.919533
KRT6A	8.10537	6.38887	1.06491	5.0925	0.115807
KRT7	8.56194	3.51935	2.10136	2.46112	0.825673
KRT8	12.9284	6.99527	0.751632	1.34917	0.6666
KRTCAP3	8.0399	3.3818	0.65494	1.09712	0.641622
KSR2	7.2327	-1.12107	1.2928	2.43146	0.111429
L1CAM	6.52637	0.865022	1.14126	1.95703	0.443302
LAG3	7.97784	0.856494	1.00722	1.46777	0.630063
LAIR2	8.74513	-4.30087	0.752044	4.30873	0.0970364
LAMC3	4.70326	0.505094	1.87064	2.07564	0.61921
LAMP1	10.8782	4.26718	0.505899	0.652344	0.322962
LAMP3	8.66677	4.09477	1.01389	2.37216	0.707813
LAPTM5	10.2172	4.51655	1.02307	1.5419	0.777652
LAT	7.28181	1.41912	0.82238	1.06747	0.577509
LCK	8.11184	1.34747	0.894044	1.58638	0.617971
LCN2	8.05401	2.44457	2.85256	3.05416	0.852807
LCP1	9.85783	5.76374	1.22139	1.83842	0.854304
LGALS1	10.532	4.86989	1.01861	1.15643	0.645
LGALS3	10.4144	5.04025	0.842447	0.96369	0.780016
LGALS9	8.9393	5.76396	0.788297	1.4826	0.615289
LGSN	7.32392	-3.54832	1.26299	4.7888	0.312859
LIF	7.61025	2.24194	1.04431	1.8829	0.60543
LILRA4	6.78907	-0.723578	1.08193	2.69106	0.0290153
LILRB1	8.99597	2.89727	1.26597	1.71982	0.0617681
LILRB2	7.74829	3.1557	0.791402	1.34917	0.361796
LIMA1	10.233	5.30283	0.55459	0.919212	0.589231
LIPE	6.78521	0.791035	1.23693	1.27504	0.218567
LMNA	11.504	7.69054	0.683675	0.934038	0.565561
LMNB1	9.57357	4.73949	0.639726	0.919212	0.71482
LOXL1	8.82611	2.34396	0.74953	1.34917	0.689222
LOXL2	8.40559	3.05371	0.888665	1.4233	0.69828
LRBA	9.65171	5.53378	0.565449	0.845082	0.639353
LRG1	7.95499	-1.91892	1.04382	1.98668	0.537457
LRP1	9.82178	5.72581	0.917801	0.859908	0.559184
LST1	7.61299	3.6917	0.776723	1.46777	0.287861
LTA	7.22673	-2.37376	0.984285	2.60938	0.167121
LTB	8.24803	0.474771	1.16224	1.71982	0.658587
LTB4R	8.28094	2.25698	0.775571	1.4233	0.619322
LTBP1	8.0796	4.27506	0.763357	1.05265	0.499621
LTK	7.46643	-2.19905	1.07052	1.86808	0.362971
LY86	7.79311	-1.79583	0.821505	2.19425	0.0798857
LY9	7.31235	1.26147	0.991234	1.98668	0.389705
LY96	8.12546	2.86467	0.652937	1.51225	0.31917
LYN	8.98066	4.97734	0.592883	1.00817	0.646253
LYVE1	7.59266	0.945753	1.12619	1.58814	0.190918
LYZ	11.6216	7.04047	1.6759	1.91255	0.853661
M6PR	9.96408	6.52179	0.420292	0.59304	0.424165
MAB21L2	6.17112	-2.0114	1.25987	1.18608	0.323415
MAD2L1	9.53419	2.1281	0.534528	1.36399	0.479884
MADCAM1	9.59714	-5.62879	1.38001	4.93706	0.144715
MAF	9.48293	5.27107	0.818104	1.15643	0.69301
MAGEA1	6.21647	-6.08176	1.39188	0	0.406797
MAGEA10	6.19318	-5.32103	1.31424	6.36035	0.223303
MAGEA12	10.0889	-5.73257	1.47266	0	0.293175
MAGEA4	6.71514	-5.59537	1.41676	0	0.452762
MAGEB2	6.44454	-7.1576	1.31769	0	0.279007
MAGEC1	5.21272	-4.42163	1.40549	7.10165	0.236842
MAGEC2	6.9502	-7.5708	1.24421	0	0.193428
MAP2K1	8.67984	4.87741	0.478104	0.563388	0.22072
MAP2K2	10.7509	6.47801	0.359768	0.652344	0.160918
MAP2K4	8.96754	4.6128	0.528889	0.696822	0.276143
MAP2K6	6.80147	2.19741	0.993431	0.993342	0.640432
MAP2K7	8.63501	2.71572	0.451928	0.904386	0.0669419
MAP3K1	8.90305	4.19738	0.469946	0.637518	0.636907
MAP3K5	8.76734	3.55126	0.471246	0.66717	0.586967
MAP3K7	8.33474	3.91666	0.516269	0.711648	0.405927
MAP4	6.85051	6.72422	0.841549	0.607866	-0.0864167
MAP4K1	7.69495	3.57113	0.930414	1.34917	0.546128
MAPK1	9.07538	5.20356	0.555033	0.59304	0.367914
MAPK11	8.01852	-0.183471	0.660298	1.24538	0.475698
MAPK14	9.69214	4.55019	0.336773	0.563388	0.465297
MAPK3	8.70111	4.43975	0.712999	0.66717	0.304194
MAPK8	8.06545	5.01962	0.645202	0.874734	0.32575
MAPKAPK2	9.64401	6.13959	0.568732	0.904386	0.569986
MARCO	7.13395	-0.793185	1.09289	2.75764	0.206586
MCM10	6.3098	2.64823	1.00939	1.20091	0.562493
MCM2	8.46133	3.55198	0.907901	1.20091	0.542436
MCM6	9.25151	3.40978	0.513972	0.830256	0.749905
MCM7	10.4146	5.35961	0.704317	0.756126	0.600662
MECOM	8.86727	4.35143	0.946097	1.40847	0.660853
MEF2C	8.45658	4.66024	0.723191	1.24538	0.530791
MELK	7.6362	3.64618	0.849519	1.03782	0.696812
MERTK	7.66892	4.90962	0.840177	0.978516	0.715708
MGA	8.34679	5.27763	0.501478	0.578214	0.493819
MICA	9.72589	3.60266	0.545188	0.845082	0.363764
MICB	7.53837	1.38872	0.632941	1.4233	0.340046
MIF	12.4129	5.71589	0.788988	1.20113	0.517917
MKI67	9.40201	5.72319	0.550249	0.919212	0.636344
MLANA	6.89627	-0.859634	1.20692	1.76429	0.196122
MLF1	7.68806	2.50642	1.07565	1.51225	0.181735
MME	8.29039	3.3829	1.10052	1.8829	0.564742
MMP11	9.04673	3.52232	1.47896	2.14977	0.786088
MMP12	8.70544	2.39216	1.34943	2.2239	0.786268
MMP2	10.0115	5.80858	1.44911	1.63086	0.790392
MMP9	9.09906	3.133	1.273	2.09047	0.809002
MND1	8.52633	1.77785	0.665777	1.26021	0.311589
MNDA	8.44425	1.59853	0.623422	1.36399	0.381574
MOB3A	8.68241	2.90989	0.618964	1.36399	0.555764
MPO	6.80374	-3.89206	1.1776	3.57489	0.18756
MPPED1	3.80817	-4.02252	3.44364	5.66353	0.682688
MR1	8.59898	3.57348	0.616966	1.02299	0.479362
MRAP2	7.40656	-1.14355	1.0022	2.57972	0.52261
MRC1	8.49396	4.55997	0.866966	1.58638	0.502443
MS4A1	8.02631	3.68663	1.28999	3.14311	0.567984
MS4A2	7.45129	-0.497455	1.07895	2.1646	0.226416
MS4A4A	9.06952	1.74018	0.727409	1.24538	0.360941
MSH2	9.43106	5.29629	0.540319	0.845082	0.666017
MSH3	9.11993	4.64428	0.470298	0.696822	0.346806
MSH4	7.23267	-2.13735	0.864194	1.43812	0.23058
MSH5	8.3159	4.80501	0.660097	0.96369	0.462243
MSH6	10.103	6.15044	0.639218	0.845082	0.692371
MSR1	8.90917	3.30784	0.72659	1.30469	0.61536
MST1R	7.59803	3.42346	1.36501	2.07564	0.837169
MT2A	11.6138	6.59645	0.993537	1.57156	0.651882
MTDH	8.4828	7.00721	0.583371	0.859908	0.0824304
MTFR2	7.6076	2.35975	0.677436	1.12678	0.215074
MTOR	8.95927	4.6576	0.451291	0.59304	0.430848
MUC1	9.24324	5.23798	1.22221	1.70499	0.836977
MX1	9.48868	5.09585	1.75073	1.73464	0.846041
MXD3	6.31995	0.768432	0.58724	0.830256	0.230117
MYBL2	8.53839	3.49805	0.649385	1.17125	0.717623
MYC	10.4059	4.5204	0.891591	1.21573	0.771855
MYD88	8.15732	5.37882	0.525471	0.874734	0.10989
MYH10	8.34368	4.99438	0.758892	0.978516	0.5263
MYH11	9.19556	7.06909	1.24599	1.60121	0.53534
MYH9	12.2883	9.12369	0.447035	0.607866	0.363013
MYO1B	9.51512	5.45718	0.607035	1.00817	0.692886
MYO5C	8.23993	3.91378	0.75691	1.05265	0.583522
MYOCD	6.67724	-1.55659	1.17859	2.43146	0.274272
MYOF	9.62102	5.13127	0.690065	0.993342	0.816393
NCAM1	7.05695	1.20982	1.22453	1.95703	0.470752
NCAPG	8.81345	3.41915	0.59452	0.919212	0.47792
NCAPG2	8.99456	4.18464	0.560732	0.756126	0.607985
NCAPH	7.17248	3.30368	0.8743	1.12678	0.179984
NCF1	6.35399	4.77128	1.40651	1.68907	0.698261
NCK1	9.83577	6.0079	0.715336	1.23056	0.762076
NCL	11.844	7.96313	0.619088	0.845082	0.479078
NCR1	7.25503	-0.990801	1.12042	2.52196	0.0948127
NCR3	7.12383	-4.5666	1.07564	4.06232	0.0623104
NCR3LG1	7.13037	0.373681	1.07296	1.55673	0.282365
NDC1	8.7925	2.67639	0.510448	0.912723	0.544187
NDC80	8.49511	2.80184	0.549745	1.03782	0.450774
NEFL	6.53316	-2.29239	1.31651	4.79623	0.433951
NEIL3	7.36173	2.12529	0.822538	1.31951	0.170994
NEK2	8.90174	3.29001	0.699536	0.919212	0.295769
NFATC1	7.5795	2.36461	0.693448	1.11195	0.536716
NFATC3	9.04604	5.09028	0.403542	0.830256	0.340782
NFATC4	8.16703	2.16096	0.836277	1.23056	0.742854
NFKB1	8.99091	4.8652	0.551523	0.800604	0.564335
NFKB2	8.90153	3.62966	1.03009	1.00817	0.749778
NFKBIA	10.5944	7.0645	0.914503	0.948864	0.675411
NGFR	7.52858	-0.541397	1.04442	2.09047	0.625553
NKG7	8.07831	-0.764423	1.1284	1.85325	0.593961
NKX2.1	6.75255	-4.68978	1.20336	7.94674	0.411675
NLRC5	9.16739	5.5499	0.797473	1.1416	0.696904
NLRP3	7.34547	2.27966	0.863853	1.33434	0.210795
NMRAL1	9.01796	3.86053	0.563133	0.711648	0.487496
NOD1	7.52377	2.45049	0.702865	0.993342	0.206568
NOD2	7.74285	2.43094	0.781753	1.40847	0.2905
NOS2	7.04474	-2.21368	1.07276	2.5649	0.371877
NOS3	7.20602	1.04336	0.81074	1.21573	0.398195
NOTCH1	9.40179	4.41539	0.948268	1.03782	0.640118
NOTCH3	9.59731	5.51268	0.847266	1.30469	0.785761
NOX1	6.19031	-3.46146	1.22699	2.77855	0.179873
NPM1	6.47717	9.29427	0.867556	0.933786	-0.152807
NPR3	7.62351	0.502061	1.23477	2.46112	0.601189
NRL	6.75818	-3.72582	0.988806	2.1646	0.28948
NRP1	8.97954	4.56645	0.851976	1.15242	0.708128
NT5E	7.7518	3.73743	1.00176	1.63086	0.497926
NTN3	5.81158	-2.84575	1.0717	1.66051	0.39466
NTRK2	9.16929	3.03201	2.48035	3.72133	0.907339
NUDT1	8.62355	2.73078	0.546812	1.00817	0.456816
NUF2	8.24449	3.10872	0.632235	0.978516	0.49682
NUP107	9.04681	5.53978	0.471323	0.7413	0.617857
NUSAP1	8.92382	5.42076	0.588637	1.20091	0.673725
OAS2	9.01766	4.55583	0.95968	1.89773	0.836491
OAS3	9.4457	4.45609	0.856126	1.43812	0.678639
OAZ1	11.271	6.76056	0.529516	0.652344	0.163229
OCLN	8.5092	4.62731	0.914207	1.28986	0.673534
OIP5	7.9166	0.361191	0.65583	1.31951	0.337731
OLR1	7.92036	1.76806	0.926789	1.92738	0.436739
OPTN	9.32728	6.4206	0.478121	0.66717	0.596847
ORC1	7.60591	2.72597	0.780101	1.1416	0.264509
ORC6	7.63922	4.38583	0.692477	1.00817	0.543434
OSM	6.80606	-2.88216	0.849812	2.77246	0.345577
PAGE1	5.77493	-9.18884	1.35283	0	-0.0311682
PAGE4	7.63159	-7.81426	1.2613	0	0.160134
PAGE5	7.60257	-7.04912	1.36966	0	0.106436
PATZ1	8.6608	2.00252	0.635038	0.756126	0.495878
PAX5	6.8546	-0.54713	1.09207	2.89107	0.314238
PBK	6.30876	2.39443	1.13214	1.1416	-0.0965396
PBX1	9.49434	4.52784	0.783444	1.21573	0.766184
PCNA	9.32213	4.262	0.653248	1.00817	0.594386
PDCD1	6.91373	-1.31606	0.84723	2.08198	0.2548
PDCD1LG2	7.58749	0.47012	0.826389	1.8236	0.402668
PDGFC	8.25834	3.84567	0.809981	1.20091	0.642712
PDGFRB	8.20365	4.33205	0.782732	1.1416	0.662476
PDHA1	7.55868	7.36661	0.591612	0.578214	0.294449
PDHB	9.01803	4.43802	0.472378	0.637518	0.384886
PDHX	8.24246	5.17534	0.456484	0.711648	0.419643
PDK1	9.62858	5.92472	0.713682	1.18608	0.751359
PDK2	7.97206	4.7874	0.567999	0.845082	0.321952
PDK3	8.65418	2.60023	0.572075	0.948864	0.498287
PDK4	8.67321	1.4935	1.20492	2.34251	0.574477
PDLIM1	10.2019	5.8748	0.737906	1.00817	0.657126
PDLIM3	7.0169	3.73732	1.12984	1.5419	0.123213
PDP1	8.85611	4.23673	0.588392	0.81543	0.667406
PECAM1	9.5045	-0.949119	0.632762	1.24538	0.546978
PF4	6.90305	-6.0196	1.17394	0	0.0189813
PFKFB3	8.68303	5.25151	0.601104	0.978516	0.705511
PFKFB4	6.75985	3	0.943895	1.31951	0.418498
PGF	7.70812	0.463536	0.913333	1.64569	0.539813
PHF10	10.1977	5.56409	0.433713	0.681996	0.529591
PIF1	6.81711	1.25241	0.969879	1.03782	0.151954
PIK3CA	9.64191	4.53812	0.554093	0.622692	0.558566
PIK3CD	7.05561	3.26288	0.998574	1.15643	0.615168
PIK3CG	7.69711	2.42826	0.758844	1.52708	0.466332
PKLR	4.80398	-4.8489	1.6884	5.70801	0.465411
PKM	12.3618	8.86817	0.618329	0.726474	0.668631
PKMYT1	7.85627	2.0312	0.667913	1.06747	0.580157
PKP1	8.97702	4.14757	2.11891	2.95037	0.916583
PLA2G6	7.58808	4.84895	0.705987	0.770952	0.507013
PLA2G7	8.1942	2.89672	0.801125	1.67214	0.388981
PLAU	8.97592	2.93491	0.968061	1.5419	0.794573
PLAUR	8.46432	3.49198	0.747351	1.23056	0.698621
PLEKHG6	6.48332	1.83189	1.61587	1.86808	0.675547
PLK1	9.05869	4.14817	0.596717	0.934038	0.573241
PLK4	7.84447	3.46697	0.66996	1.05265	0.351074
PMCH	6.76026	-0.678906	1.14905	1.8236	0.0317918
PMEL	3.88138	1.13741	1.37322	1.34917	-0.00178144
PML	8.94172	4.88301	0.749715	0.874734	0.615189
PNOC	6.98572	-5.53054	1.04956	6.2714	0.244979
POC1A	6.60638	0.880953	0.776825	0.978516	0.518148
PODXL2	7.54604	1.08096	1.12257	1.89773	0.746257
POLQ	8.15401	2.86392	0.766991	1.21573	0.529694
POLR2A	9.50559	6.27314	0.417328	0.533736	0.338693
POU2AF1	8.30839	0.166376	1.47899	2.43146	0.75668
POU2F2	6.87176	1.72197	0.872552	1.69016	0.578927
PPARD	8.84989	2.45793	0.423369	0.81543	0.490495
PPARG	7.41486	3.56395	1.14335	1.80877	0.678727
PPBP	6.76714	-3.29723	1.30615	4.29954	0.26416
PPIA	9.61634	10.2978	0.64414	0.756126	0.123822
PPM1E	2.18834	-2.80479	2.55089	1.74947	0.427537
PRAME	8.08094	-0.195577	1.58955	3.85476	0.785927
PRC1	8.49607	5.02909	0.528637	1.21573	0.637673
PRDM1	9.16826	4.84156	0.703313	1.28986	0.75282
PRDM6	7.61573	-0.354721	1.1091	2.07564	0.331137
PRF1	7.72479	1.22619	0.925212	1.40847	0.467967
PRG2	6.82959	-8.21948	1.26065	0	-0.0582502
PRKCD	8.56533	4.21205	0.466613	0.637518	0.496742
PRKCE	8.40372	3.57763	0.68833	0.904386	0.448974
PRR11	7.74017	3.85148	0.833687	1.00817	0.664357
PRR15L	8.43674	-1.95355	1.1852	2.04599	0.48012
PSEN1	8.83075	6.13579	0.467996	0.533736	0.288044
PSEN2	8.36386	3.58029	0.59983	0.845082	0.358112
PSMB10	7.51386	3.92526	0.980007	0.859908	0.36053
PSMB5	9.72546	4.01459	0.525567	0.904386	0.636015
PSMB6	8.32058	3.67347	0.408769	0.756126	0.292703
PSMB7	10.3831	4.83129	0.535789	0.681996	0.549101
PSMB8	9.40065	4.81521	0.768685	0.845082	0.674739
PSMB9	9.72117	3.67362	0.999387	1.30469	0.842261
PSMD7	10.234	5.44352	0.470501	0.66717	0.375933
PSRC1	7.76042	0.229468	0.667501	1.26021	0.395161
PTEN	10.0036	7.7954	0.463848	0.800604	0.468443
PTGDR2	6.16748	-5.05511	1.15127	2.69833	0.216663
PTGER1	6.34977	-5.10272	1.1029	3.09863	0.194682
PTGER2	7.22688	-0.867324	0.94965	1.98668	0.209359
PTGER3	5.23155	-1.39034	1.39916	1.85325	0.493515
PTGER4	8.73672	1.92848	0.691399	1.23056	0.55941
PTGS1	7.76548	1.68852	0.780899	1.31951	0.561595
PTGS2	8.917	3.10553	1.15229	2.38699	0.763341
PTK7	8.12529	3.89226	0.920164	1.02299	0.568286
PTPN11	10.3751	7.2368	0.363787	0.756126	0.36731
PTPN6	9.03685	5.45898	0.554507	0.934038	0.54406
PTPN7	8.43062	2.39267	0.888325	1.63086	0.516534
PTPRC	9.33727	6.36367	0.883275	1.66051	0.761108
PTPRCAP	8.7546	0.111442	1.04802	1.30469	0.524203
PVR	8.83574	2.89399	0.596514	1.12678	0.593918
PYCARD	8.93196	2.12152	0.807071	1.43812	0.728214
PYCR1	8.17642	3.95957	0.711742	1.23056	0.660076
PYGL	7.90084	4.1715	1.69842	1.71982	0.821783
RAC1	11.4874	6.65135	0.486201	0.7413	0.44576
RACGAP1	7.66812	4.46171	0.65922	0.800604	0.290487
RAD51	7.16108	2.99898	0.905236	1.06747	0.0818104
RAD51AP1	8.97159	3.60586	0.665542	1.30469	0.562783
RAD54L	7.97254	4.84759	0.62257	0.978516	0.623767
RAG1	7.06849	0.457079	1.11855	2.2239	0.277839
RB1	9.2744	5.37136	0.437913	0.830256	0.447255
RBM24	7.10184	-4.57299	1.16608	3.73615	0.268581
RBX1	7.4636	3.68922	1.07877	0.711648	-0.15658
RDM1	7.2294	-0.9493	1.01861	1.63086	0.130691
REL	9.21345	4.88891	0.624759	1.06747	0.75262
RELA	9.08062	4.20156	0.418077	0.563388	0.339715
RELB	8.81791	2.80701	0.949134	1.21573	0.730234
REPS1	9.33393	6.28089	0.480187	0.96369	0.548782
REV3L	8.80083	5.94218	0.491584	0.904386	0.290559
RFC4	9.46449	4.92901	0.6762	0.934038	0.70805
RGS20	7.34903	-0.944945	1.10842	1.49743	0.21894
RHOG	8.85763	2.37058	0.349147	0.874734	0.412486
RIC8A	8.7752	6.0675	0.405346	0.874734	0.37102
RIPK2	7.58497	3.06556	0.670083	0.800604	0.623111
RMI2	8.44177	0.0636461	0.720922	1.34917	0.452257
RNASEH2A	7.2542	3.75701	0.639296	1.12678	0.280714
RND2	3.69611	-3.37993	2.05826	2.6242	0.49134
RNF149	9.46828	4.6806	0.353603	0.59304	0.527925
RNF4	9.92518	5.21064	0.43671	0.88956	0.567303
RNFT2	6.0992	0.919081	1.46822	1.37882	0.597095
ROR2	7.28297	1.75861	0.818259	1.62438	0.593758
RORC	7.59208	-1.23838	1.26598	1.91732	0.533061
RPL38	13.5433	8.31401	0.664306	0.845082	0.511507
RPS19	14.1333	9.45685	0.671294	0.756126	0.463192
RPS6	14.1083	9.22749	0.702573	0.756126	0.666843
RPS7	13.3859	9.98704	0.547933	0.770952	0.660032
RPSA	13.4093	9.72512	0.465796	0.696822	0.4051
RRAD	6.88019	-0.892814	1.10738	2.59455	0.532921
RRAS2	9.33697	5.60539	0.523538	0.830256	0.354154
RRM1	9.06647	5.84902	0.521268	0.993342	0.701027
RRM2	9.57986	4.72331	0.568505	1.0823	0.691837
RTN1	7.29002	0.541314	0.879524	1.27504	0.351626
RUNX1	9.73574	6.34435	0.52188	0.88956	0.612411
RUNX3	8.30167	2.12924	0.965972	1.63086	0.722596
S100A12	4.2552	-3.16184	2.21708	4.49228	0.490897
S100A8	10.4018	3.45165	2.08282	3.32102	0.815289
S100A9	10.0594	2.91569	2.62163	2.86142	0.840848
S100B	8.22899	-1.49856	0.953552	2.2832	0.428486
SALL2	7.08873	0.536279	0.980693	1.15643	0.472178
SAMD12	8.62151	3.00493	0.758393	1.45295	0.697573
SAMD9	8.73991	4.93815	0.807164	1.28986	0.68999
SAMHD1	10.1123	7.43023	0.736959	1.28986	0.780667
SCAMP5	4.98151	1.70189	1.35767	1.4233	0.350178
SCG3	7.52827	-4.09685	1.31174	3.12829	0.211086
SDHA	11.6734	6.58241	0.629356	0.607866	0.370808
SELE	7.97782	-1.14443	1.06523	2.17942	0.172757
SELL	8.50256	2.84297	0.911074	2.00151	0.535889
SELPLG	7.86123	2.54023	0.7779	1.36399	0.382446
SEMA4D	8.81725	4.10073	1.02178	1.1416	0.67546
SERINC2	8.8644	3.02639	1.36247	1.64569	0.846765
SERPINA1	7.18544	5.38393	1.35899	1.77912	0.325938
SERPINB2	7.81455	-2.33334	1.26602	4.43297	0.518473
SERPINB5	8.87888	1.68843	1.60768	2.50559	0.904167
SERPINB7	7.69146	-3.38662	1.17179	4.15128	0.287494
SERPINE1	8.99654	3.82198	1.45734	1.67534	0.815225
SH2D1A	7.59502	0.240623	1.01982	2.41664	0.471842
SH2D1B	7.43841	-5.35034	1.17877	3.57307	0.0199674
SHCBP1	7.79206	2.38894	0.661748	1.06747	0.404896
SIGIRR	7.87607	3.01651	0.796558	0.948864	0.399719
SIGLEC5	6.92727	-8.10731	1.05624	0	-0.0713063
SIT1	4.42214	-3.25056	1.80579	2.31286	0.488147
SKA1	7.93431	0.884871	0.823292	1.4233	0.322995
SKA3	8.16758	1.96703	0.560319	1.18608	0.338202
SKAP2	9.47958	4.90194	0.442963	0.800604	0.340828
SKP2	9.44048	4.76943	0.590198	0.845082	0.677906
SLAMF1	7.7921	1.44713	0.925043	1.91255	0.39339
SLAMF6	8.17945	0.674199	0.936256	2.05049	0.423279
SLAMF7	8.41519	1.97123	1.07257	1.98668	0.691707
SLAMF8	8.68048	1.54843	0.757919	1.55673	0.543942
SLC11A1	6.78587	2.75349	1.25075	1.76429	0.724088
SLC25A3	11.5528	7.69917	0.521218	0.563388	0.512466
SLC27A2	6.14852	0.717726	1.57343	1.79395	0.697202
SLC2A1	10.1614	4.95586	1.53097	1.76429	0.886667
SLC31A2	7.5996	-2.04935	0.863641	1.69016	-0.010027
SLC35B1	8.22556	4.99162	0.598799	0.785778	0.41219
SLFN11	8.92597	3.80991	0.645756	1.1416	0.620724
SMAD2	9.83635	7.73923	0.476665	0.756126	0.555263
SMAD3	9.50553	6.56919	0.666049	1.11195	0.520286
SMAD7	8.19186	2.30603	0.670007	1.00817	0.525447
SMPD3	5.34887	0.40034	1.21704	1.94221	0.51412
SMPDL3B	7.04614	-0.172378	0.914409	1.55673	0.38183
SNAI1	4.8284	-1.55464	0.976727	1.49743	0.276268
SNAI2	9.33551	4.35437	0.883247	1.51225	0.697058
SOCS1	9.29412	0.0731366	1.43407	1.76429	0.698987
SOCS3	8.95902	0.763452	0.717898	1.18608	0.586142
SOCS5	9.61307	2.19593	0.590359	0.548562	0.061718
SOD1	11.9023	7.36185	0.654862	0.7413	0.61928
SOX2	8.68298	1.99237	1.9564	3.72133	0.885231
SOX9	8.40761	2.93976	1.06201	1.44378	0.785798
SP100	10.1423	6.34115	0.609086	1.03782	0.77309
SP110	9.05933	5.78998	0.675315	1.26021	0.70719
SPANXN3	6.14089	-9.07297	1.24809	0	0.0320281
SPANXN5	6.8672	-9.47858	1.28439	0	-0.0217313
SPC24	8.17191	0.839642	0.801634	1.21573	0.274951
SPC25	8.63161	1.74264	0.717704	1.12678	0.280822
SPDL1	8.56054	3.62471	0.51639	1.06747	0.310119
SPI1	8.30415	2.93163	0.685458	1.11195	0.541003
SPIB	7.81148	-1.93686	1.52939	4.36382	0.654784
SPIN4	7.54096	-1.47493	0.898446	1.20975	0.609564
SPINK1	3.67593	-0.654111	2.89597	5.05567	0.581559
SPINK5	7.28288	3.73099	1.06177	2.17942	0.361088
SPN	5.41711	1.08475	1.16806	1.55673	-0.0805485
SPOP	9.53454	4.93101	0.304062	0.51891	0.313472
SPP1	10.8069	6.08879	1.93518	2.2832	0.844
SPTLC3	5.50365	1.84008	1.64761	1.43812	0.696595
SRGN	7.39097	4.48957	0.935817	1.36399	0.0091162
SSX1	6.81976	-8.51887	1.23826	0	0.0498432
ST6GAL1	9.29212	4.87425	0.861023	1.24538	0.660512
STAT1	9.98463	7.79135	1.10073	1.4233	0.833346
STAT2	10.4292	6.12861	0.634037	0.81543	0.653586
STAT3	10.7278	7.28491	0.522551	0.681996	0.632566
STAT4	7.62108	2.31328	0.963553	1.39364	0.164341
STAT5A	8.3168	3.31269	0.618171	0.978516	0.463591
STAT5B	9.27957	5.57976	0.368017	0.548562	0.299453
STAT6	9.78989	6.66703	0.482207	0.59304	0.406643
STIL	7.38623	3.79972	0.790097	1.0823	0.680168
STK32A	7.27613	-1.59093	1.31939	3.08381	0.349784
STOX2	8.00351	2.72887	0.816597	1.58638	0.570158
SUSD3	7.90946	-0.0656457	0.760533	1.80877	0.40108
SUZ12	9.7438	4.34893	0.492138	0.88956	0.64664
SV2A	7.18845	-1.08516	1.06724	1.64569	0.32803
SVIL	9.91214	5.6645	0.624434	0.919212	0.661869
SYCP1	7.14686	-5.86892	1.32348	0.00625022	0.187268
SYK	8.11514	2.53064	0.758681	1.03782	0.431969
SYT17	8.12822	2.5963	0.917785	1.44645	0.522354
SYT4	7.25728	-5.5447	1.35253	0.00625022	0.251179
TAB1	7.00939	2.11014	0.580151	0.800604	0.100665
TACC3	8.2704	4.21188	0.711071	0.859908	0.61445
TACSTD2	9.96317	2.19837	2.04609	2.59455	0.900333
TAGAP	7.29999	2.13959	0.822219	1.61603	0.605739
TAGLN	10.6261	5.50785	1.3523	1.57156	0.763634
TAGLN3	4.58334	-5.212	1.37111	8.78557	0.254269
TAL1	6.71211	-2.67836	1.05571	2.06081	0.202391
TAP1	9.77583	5.93645	1.24447	1.1416	0.838938
TAP2	9.34425	4.81375	0.810066	1.04314	0.659711
TAPBP	10.0028	4.76114	0.719382	0.785778	0.600266
TBK1	8.44157	4.12585	0.516559	0.676248	0.514011
TBX21	6.87213	-1.62903	0.924563	1.98668	0.204954
TCF12	8.86117	7.08094	0.51236	0.66717	0.375963
TCF19	8.26646	1.57502	0.693165	1.20091	0.458976
TCF7	7.50506	2.91717	0.863007	1.03782	0.537379
TCL1A	6.66178	-5.67157	1.16847	7.94674	0.0900428
TCL1B	6.31251	-8.97168	1.19905	0	-0.0183943
TDO2	5.79547	0.742403	1.33664	1.89773	0.612108
TEK	4.99745	1.74942	0.961278	1.03363	0.44143
TESC	7.55423	1.26561	1.09548	1.98668	0.648065
TEX14	1.59168	-1.48012	2.26897	1.45295	0.076766
TFF1	7.24496	-4.17566	1.41216	9.87412	0.398179
TFRC	10.8914	7.25406	1.0239	1.12678	0.790602
TGFB1	9.73448	4.24501	0.638492	0.96369	0.614255
TGFB2	8.2927	0.768008	0.878902	1.73464	0.465697
TGFBI	10.4101	5.26288	0.845827	1.11195	0.814495
TGFBR1	9.40086	5.20378	0.445968	0.711648	0.494106
TGFBR2	10.0273	4.23136	0.708009	1.0823	0.40639
TGIF2	8.65396	1.61546	0.844901	1.28986	0.649687
THAP11	9.24948	1.67635	0.330554	1.46777	0.244363
THBD	7.66972	1.40167	0.939094	1.73464	0.658331
THBS1	10.871	5.29529	1.17523	1.30469	0.80145
THY1	9.30071	4.291	0.918401	1.36399	0.573438
TICAM1	8.05887	2.96153	0.424833	0.785778	0.406957
TICAM2	8.18801	-5.86828	0.504462	7.13131	0.0333587
TIGIT	7.72594	0.0355257	0.955202	2.00151	0.445555
TIMP1	10.211	5.18596	1.21646	1.24538	0.77332
TIRAP	5.28694	2.19079	0.7706	0.770952	0.272475
TK1	9.66011	2.4448	0.682516	1.27941	0.669812
TLR1	8.14017	3.46547	0.884078	1.60121	0.722532
TLR10	8.10092	-0.0887942	1.14045	2.71316	0.452976
TLR2	8.47704	2.95491	0.702888	1.11195	0.564036
TLR3	7.76634	2.78733	0.740764	1.4826	0.336965
TLR4	8.10098	3.28763	0.741051	1.11807	0.27107
TLR5	8.35596	2.92868	0.950151	1.74947	0.480954
TLR6	7.55613	2.84246	1.06525	1.87416	0.490967
TLR7	7.21621	-0.122079	0.790205	1.76429	0.339489
TLR8	7.2735	-0.113901	0.849318	1.63086	0.206446
TLR9	6.44483	-6.01882	1.03386	5.23358	0.135146
TMBIM1	10.6342	5.58839	0.722799	0.845082	0.580167
TMPO	9.78461	6.92606	0.617212	1.00817	0.682476
TNF	8.05155	-1.3091	1.01152	2.6242	0.588275
TNFAIP3	9.37088	5.92951	0.987004	1.51853	0.863632
TNFAIP8	9.15532	4.28557	0.759635	1.26021	0.762185
TNFRSF10A	8.83305	3.51838	0.611983	0.991759	0.59681
TNFRSF10B	9.88454	6.07889	0.77563	0.904386	0.722035
TNFRSF10C	6.82479	1.2258	0.985122	1.74947	0.264958
TNFRSF10D	7.86954	-0.0433478	1.06766	1.21573	0.193763
TNFRSF11A	7.88037	2.73904	0.971478	2.00151	0.471997
TNFRSF11B	7.46073	3.09628	1.1555	1.74947	0.37717
TNFRSF12A	8.67411	0.354645	0.787661	1.5419	0.653341
TNFRSF13B	7.07819	-1.54644	1.14511	3.14311	0.268476
TNFRSF13C	7.75576	-2.57881	0.937087	2.09047	0.499487
TNFRSF14	7.51705	3.86242	0.782064	0.934038	0.405032
TNFRSF17	7.87281	0.485982	1.03332	1.73464	0.335827
TNFRSF18	7.34015	-0.867758	0.860092	2.09047	0.588454
TNFRSF19	8.1644	1.09398	0.902021	1.66051	0.615808
TNFRSF1A	9.97164	6.53882	0.442164	0.51891	0.462039
TNFRSF1B	8.4133	2.43195	0.731462	1.4233	0.602384
TNFRSF21	10.0507	3.85653	0.721124	1.06747	0.818277
TNFRSF25	9.19303	3.36117	0.63117	0.978516	0.467514
TNFRSF4	5.20258	-2.06891	1.18833	1.74947	0.4341
TNFRSF8	6.99048	-3.40042	0.864655	2.23873	0.0850237
TNFRSF9	9.477	-0.773244	0.976859	2.52042	-0.0736083
TNFSF10	10.884	4.78343	1.15109	1.4233	0.862702
TNFSF11	7.18722	-1.1214	1.12061	3.03933	0.23827
TNFSF12	8.13666	1.53195	0.717625	1.1416	0.327646
TNFSF13	7.50722	2.71087	0.882809	1.02299	0.522344
TNFSF13B	8.54208	2.97178	0.755003	1.60121	0.671531
TNFSF14	7.13257	-2.61164	0.973177	1.91255	0.350739
TNFSF15	7.71318	-2.11848	0.839931	1.80877	0.432095
TNFSF18	7.76692	-4.99358	1.17599	2.5649	0.137229
TNFSF4	8.06001	-1.93313	0.861931	1.66051	0.332448
TNFSF8	7.2723	-1.01377	0.901506	1.95703	0.154218
TNFSF9	7.21361	-4.16152	0.918	2.53525	0.371136
TOLLIP	8.6042	2.48755	0.434786	0.948864	0.367971
TOP2A	9.99583	5.43054	0.763125	1.15643	0.793434
TP53	9.29767	6.46354	0.81455	1.76429	0.653475
TP63	7.66396	5.49731	2.53996	2.40181	0.88971
TPSAB1	7.56878	1.05545	1.93512	2.17942	0.681
TPX2	9.65653	3.86913	0.622936	0.978516	0.741499
TRABD2A	7.36974	-0.172246	1.13664	1.95703	0.25746
TRAF2	9.00449	4.5024	0.588667	1.11195	0.488546
TRAF3	8.07993	5.51083	0.536094	1.24538	0.532411
TRAF6	8.25778	2.89245	0.469504	0.845082	0.23348
TRAP1	9.72088	4.97894	0.622034	0.7413	0.592235
TRAT1	7.64684	-0.423739	1.00179	2.29979	0.388145
TREM1	7.87055	1.70621	0.914644	1.8829	0.388428
TREM2	8.19524	0.401628	0.810088	1.55673	0.321927
TRIM21	8.47225	2.75204	0.566538	0.919212	0.515717
TRIM22	8.91953	5.06697	1.00616	1.37882	0.785719
TRIM29	10.077	4.24893	1.36316	1.70499	0.881242
TRIM59	8.8196	0.644994	0.718843	1.15643	0.34419
TRIP13	8.13755	3.17611	0.623327	1.23056	0.654177
TROAP	8.52017	3.24447	0.710828	1.11195	0.725443
TSG101	8.88121	5.69055	0.559635	0.66717	0.361918
TTK	7.21888	3.50644	0.83644	1.05265	0.640341
TUBB	11.4283	6.75795	0.748083	0.7413	0.510419
TWIST1	7.90641	-0.0694418	0.823091	2.29803	0.57324
TWIST2	7.76622	-1.94393	0.825271	2.40181	0.487399
TXLNA	9.97161	2.89359	0.421981	0.66717	0.431594
TXNIP	10.9564	6.64455	0.930464	0.934038	0.740054
TYK2	9.96491	5.86549	0.646429	0.81543	0.664281
TYMS	10.2081	3.924	0.910488	1.03782	0.784956
TYROBP	9.22691	7.27202	0.749124	1.43812	0.67216
UBA6	9.62336	6.09571	0.397207	0.726474	0.498928
UBE2C	10.0987	4.10795	0.546513	1.18608	0.551067
UBE2T	7.94881	3.42437	0.712602	1.12678	0.717397
UBE3A	9.52142	7.29061	0.449188	0.7413	0.526746
UHRF1	9.08411	2.55194	0.5934	1.06747	0.595767
ULBP1	9.40478	-4.68956	1.23423	3.55824	0.0753263
UNC5D	7.09777	-5.06924	1.32582	5.44114	0.327457
UPK2	5.33212	-6.42508	1.22795	0	0.372045
UPK3A	6.52272	-5.96729	1.16738	0	0.228
USP9Y	6.01078	1.92166	2.06677	2.83177	0.910728
VAV1	8.21395	2.60504	0.803666	1.27504	0.671406
VCAM1	9.18619	3.30866	1.41252	2.50559	0.844637
VEGFA	10.462	7.98765	0.986083	1.28986	0.782899
VEGFC	5.54448	0.829904	1.0126	1.20091	0.501837
VSNL1	8.50938	1.55462	1.20586	2.77246	0.76067
VTCN1	7.60374	-2.4256	1.22529	3.61754	0.498276
VWDE	7.5028	0.782336	1.20448	2.55007	0.51411
VWF	9.09548	4.59576	0.673315	0.904386	0.505882
WDHD1	6.88922	3.59001	0.720656	0.904386	0.595889
WDR76	8.87228	3.44239	0.620315	1.31951	0.571785
WNK2	8.09973	4.68037	1.82459	1.74947	0.887254
WNT5A	9.53764	2.87022	1.30659	1.92738	0.87582
WNT7B	7.69712	-0.781272	1.31297	3.03933	0.787167
XAF1	10.4578	5.16613	1.02144	1.39364	0.78158
XAGE2	5.93247	-8.00403	1.29236	0	0.0860043
XAGE3	0.733094	-9.31313	3.54116	0	-0.0044155
XAGE5	7.61597	-8.591	1.29892	0	0.0468195
XCL1	8.00879	-1.04944	1.17726	2.49077	0.232203
XCR1	6.60256	-3.44872	1.09792	2.49077	0.0331408
YWHAZ	12.6477	8.15026	0.516456	0.81543	0.611277
ZAP70	7.45364	2.30393	0.957383	1.70499	0.516639
ZBTB46	7.60095	-0.492951	0.771565	1.11195	0.372116
ZEB1	7.44064	5.61527	0.978862	1.03782	0.0659177
ZIC5	7.41479	-3.06235	1.05146	2.95037	0.418055
ZNF14	8.0967	1.70515	0.698434	0.978516	0.450596
ZNF205	8.04347	1.21908	0.496207	0.934038	0.338109
ZNF74	7.74833	1.55931	0.706622	1.00817	0.546331
ZWILCH	8.69946	3.79144	0.483154	0.859908	0.424419
ZYX	10.8199	4.8382	0.521116	0.778312	0.49535

## Sheet: Supp Table S4
Supplemental Table S4. The statistics of gene correlation between EdgeSeq PIP and NanoString
Gene	Mean_expression level (PIP)	Mean expression level (NS)	MAD (PIP)	MAD (NS)	rho
A2M	10.2829	7.94243	1.26195	1.30652	0.441176
ABCF1	8.99753	5.98128	0.872826	1.10491	0.673207
ADORA2A	5.37023	4.16494	0.723275	0.539615	0.0208461
AKT1	10.0105	7.49887	0.338468	0.80234	0.193627
ANLN	7.92182	5.80871	1.03769	1.16104	0.620098
APOE	11.5037	6.50379	1.16842	1.36069	0.723039
ARG1	4.27158	2.52934	1.33966	0.47214	0.242165
ARG2	6.75547	4.20672	1.15554	0.724764	0.360515
ATM	9.05758	6.08303	0.569854	0.467828	-0.0269608
AXIN1	8.1463	5.26356	0.326943	0.913264	0.382353
AXL	8.12927	4.72803	0.983256	0.827963	0.393624
BAX	8.59755	6.63581	0.630206	0.561241	0.397059
BCL2	7.80099	4.8227	1.16022	0.853035	0.666667
BCL2L1	7.57855	6.56089	0.624067	0.470043	0.205882
BID	9.01441	4.91185	0.800053	1.54717	0.333333
BIRC5	8.27267	6.57043	0.957868	1.102	0.561275
BLK	5.24066	2.64384	1.44702	0.528806	0.242464
BRCA1	5.69375	4.83743	0.664252	0.968741	-0.00245098
BRCA2	7.1348	5.29834	1.02708	1.11587	0.42402
BRIP1	5.67509	5.2766	0.742359	1.02126	0.625
BTLA	6.36132	2.55595	1.31193	0.958689	0.401474
C1QA	9.25412	6.19673	0.930416	1.04228	0.718137
C1QB	9.26899	6.83398	0.731512	0.930657	0.634804
C5	5.03824	4.14071	0.580774	0.619334	0.526961
CASP1	8.59308	5.05461	0.645636	1.05972	0.801471
CASP3	7.66022	5.88018	0.663225	0.873618	0.431373
CASP8	8.741	4.12398	0.398491	0.8018	-0.0245098
CCL13	6.82799	3.48622	0.835513	1.07627	0.415696
CCL14	6.82171	4.82774	1.89983	1.46954	0.747549
CCL18	8.30492	5.1474	2.00959	0.747433	0.887255
CCL19	7.7506	5.23463	1.79017	1.36212	0.723039
CCL2	9.5089	6.62775	1.08924	1.31649	0.629902
CCL20	6.41938	3.8865	1.39627	1.15026	0.816176
CCL21	6.83983	4.65951	1.95629	1.30384	0.737745
CCL22	5.76081	4.25888	0.887092	0.979046	0.442673
CCL4	8.62095	4.93216	1.20488	1.30496	0.784314
CCL5	8.10749	5.78109	1.54182	1.51258	0.860294
CCL7	4.51737	3.12564	1.34631	0.601143	0.396807
CCL8	6.08237	4.16415	1.48985	0.917788	0.840686
CCNB1	8.82754	6.36861	1.108	1.28569	0.821078
CCND1	10.7053	6.80868	0.572171	1.09871	0.409314
CCND3	8.88451	5.58922	0.526626	0.585672	0.178922
CCNE1	7.43473	5.88291	1.29913	1.11466	0.617647
CCR2	5.46162	3.84998	1.24816	0.920952	0.680564
CCR4	7.17206	4.00638	0.900701	1.28392	0.598406
CCR5	6.12277	4.14038	0.798392	0.858476	0.575107
CD14	9.49415	5.55402	1.01435	1.03363	0.625
CD163	8.47096	5.65382	0.676743	0.935093	0.627451
CD19	5.13267	4.26778	1.57883	1.11754	0.749234
CD1C	6.06753	3.43505	1.47067	0.769164	0.447853
CD2	7.8321	5.40186	1.04512	0.872122	0.411765
CD209	8.27185	4.49921	0.39532	0.772288	0.566176
CD244	2.45611	3.11862	2.05278	1.02766	0.692025
CD247	5.76725	3.29045	0.752298	1.16897	0.677718
CD27	6.03091	4.64455	1.44252	1.35537	0.762255
CD274	6.87907	4.07464	1.32652	1.68933	0.844691
CD276	8.93841	6.97042	0.575604	0.656715	0.193627
CD28	5.86155	4.05643	0.624831	1.02766	0.360515
CD38	6.926	4.01466	1.48791	1.14633	0.744329
CD3D	5.39266	5.19361	1.01662	1.43515	0.723039
CD3E	7.70151	4.996	1.15856	1.48626	0.747549
CD3G	7.06551	3.44783	0.95846	1.08158	0.641718
CD4	7.64671	4.35001	0.890313	0.620029	0.487745
CD40	7.44612	5.42371	0.956047	1.4145	0.561275
CD40LG	3.74744	2.95739	1.16649	1.18387	0.303922
CD44	9.94375	6.58984	0.611615	1.02325	0.713235
CD47	10.4844	7.2124	0.707419	0.623163	0.595588
CD48	7.25838	4.41992	1.54267	1.57285	0.681373
CD5	5.0425	4.28576	1.04435	1.39108	0.529412
CD58	8.8578	4.79312	0.631825	0.775768	0.754139
CD6	5.77137	3.80623	0.944958	1.21719	0.556373
CD68	10.2723	6.32864	1.12465	1.43947	0.659314
CD69	7.60474	4.78713	1.27639	1.2189	0.671981
CD7	5.98492	4.50455	1.11305	1.03646	0.591049
CD70	3.90026	3.18865	1.14787	0.744402	0.459841
CD74	8.41058	9.39839	1.54557	1.25941	0.512255
CD79A	6.2253	4.30041	1.36907	1.36351	0.791667
CD79B	5.49459	2.80824	1.60148	0.853035	0.393607
CD80	6.49699	3.8346	0.48315	0.964561	0.68179
CD84	7.12662	5.11421	0.796675	1.02422	0.595588
CD86	6.76368	3.94188	0.752163	1.02766	0.620478
CD8A	7.35606	5.01205	2.17137	1.64052	0.857843
CD8B	4.06923	3.88704	1.33498	0.853035	0.824034
CD96	5.55954	4.55404	0.527079	1.27039	0.497549
CDC20	8.70311	5.34749	0.811893	1.323	0.647059
CDC25C	5.39938	3.48803	0.953994	1.29797	0.564418
CDH1	9.94132	7.42069	0.595902	1.41629	0.45098
CDH5	7.20125	4.90966	0.75147	0.490685	0.151961
CDK6	8.08142	5.5217	1.34785	0.8018	0.549356
CDKN1A	10.6672	7.14606	0.763296	1.03122	0.495098
CDKN2A	5.38401	5.39064	1.44829	1.28245	0.92402
CEBPB	10.3729	7.55871	0.731915	0.698151	0.482843
CENPF	8.90339	5.75754	1.27129	1.08844	0.647059
CEP55	7.07983	5.26797	0.786865	0.867033	0.812998
CHUK	6.89146	6.33236	0.473303	0.468177	0.0514706
CLEC5A	6.25093	3.90865	0.339083	0.907615	0.391411
CLEC7A	6.64933	4.02499	0.456581	0.920238	0.585784
CMKLR1	6.13643	4.8177	0.970779	1.24152	0.625
CPA3	7.54662	4.49351	1.42182	1.49545	0.588235
CSF1	7.50715	4.99683	0.607564	0.623238	0.752451
CSF1R	8.39526	5.76858	0.609256	1.13753	0.193627
CSF2	2.24478	3.05424	1.18182	0.448162	0.462861
CSF2RB	6.78779	4.22652	0.842475	0.745901	0.602085
CSF3	5.99086	2.62078	1.15856	0.426517	0.428047
CSF3R	7.35128	4.71692	1.03247	1.30867	0.848559
CTLA4	7.17891	4.16315	0.675992	0.75735	0.307787
CTNNB1	11.8814	8.25764	0.463592	0.567663	-0.0465686
CTSS	9.86367	7.31778	0.945881	1.48592	0.634804
CX3CL1	5.45259	5.25229	0.90758	0.945526	0.294118
CX3CR1	5.21278	3.34454	1.12867	0.951613	0.536765
CXCL1	8.75601	5.15217	1.87941	1.65331	0.881668
CXCL10	8.80564	5.78403	1.55935	1.8819	0.830882
CXCL11	4.91624	3.78778	2.15702	2.24021	0.252451
CXCL12	8.88134	4.97219	1.3414	0.506678	0.281863
CXCL13	5.79884	5.00654	1.7888	1.29584	0.789216
CXCL14	8.92264	5.93409	1.68627	2.09751	0.794118
CXCL16	8.93956	5.60306	0.857121	0.698972	0.578431
CXCL2	7.89355	5.83564	0.779889	1.22048	0.671569
CXCL3	7.40681	4.27156	1.14792	1.31552	0.784314
CXCL5	5.83946	3.90502	1.9081	1.39108	0.8645
CXCL6	5.19439	3.61404	0.552442	1.24291	0.712446
CXCL8	8.9137	5.29865	1.52929	2.05334	0.845588
CXCL9	9.14225	5.95485	1.76231	2.21994	0.882353
CXCR2	6.99219	3.80531	0.689545	0.931975	0.355392
CXCR3	5.51159	3.12942	0.961207	1.18387	0.717351
CXCR4	9.6516	6.76052	1.15226	0.580495	0.411765
CXCR6	6.09824	4.12443	1.42315	1.29797	0.707542
CYBB	8.91857	6.38202	1.44155	0.567931	0.571078
DNMT1	8.91525	6.87153	1.01381	1.02497	0.745098
DPP4	6.01252	3.87056	0.812837	0.565416	0.68589
EGFR	8.79855	5.98703	0.725713	0.703431	0.654412
EGR1	10.0504	7.3552	1.2419	0.65004	0.610294
EIF2AK2	9.25379	6.40311	0.426558	1.00137	-0.321078
ENO1	13.2078	8.62444	0.551337	1.0477	0.426471
ENTPD1	7.76694	5.64839	0.818199	0.61368	0.112745
EOMES	5.00188	3.25342	1.18077	1.18387	0.577042
EPCAM	9.48186	6.01229	1.87895	1.66069	0.693627
ERBB2	10.581	7.07978	1.88314	1.21788	0.723039
EXO1	6.54681	4.81336	0.940481	0.977016	0.447578
EZH2	8.21499	5.33248	0.938531	1.35419	0.639706
F2RL1	7.03291	4.79644	0.791943	1.20886	0.735294
FADD	8.59026	5.39244	0.651295	0.576363	0.737745
FANCA	7.4028	4.98425	1.11734	1.04116	0.455882
FAP	8.39545	4.83009	1.74314	0.651405	0.492647
FAS	5.88494	4.00515	0.631214	0.535963	-0.0159411
FASLG	5.73716	3.15482	1.11661	1.11754	0.87362
FCAR	5.06539	3.40858	1.20104	0.942917	0.414216
FCGR2B	7.27101	4.75073	0.730322	0.894439	0.688344
FCRL2	4.67415	3.23837	1.10207	1.32517	0.44908
FLT1	7.44437	5.28232	0.419025	0.626061	0.203431
FOXP3	4.74158	3.98426	0.666914	0.672607	0.372466
FPR1	6.25609	4.9234	1.05458	1.03409	0.786765
FUT4	6.8194	4.67997	0.868368	1.0357	0.7897
FYN	8.40676	5.72481	0.69029	0.825298	0.331085
G6PD	8.03756	5.4531	0.778503	0.918238	0.678922
GBP1	9.76202	4.98523	0.664776	1.6866	0.757353
GNLY	6.34499	4.30805	1.37734	1.94179	0.794118
GUSB	7.92298	5.76533	0.487494	0.934829	0.561275
GZMA	7.0267	3.94104	1.61796	2.18068	0.837523
GZMB	6.67562	3.52862	1.19856	1.24291	0.745555
GZMH	4.88788	2.71676	0.851413	1.02766	0.819918
GZMK	5.79938	4.62797	1.09233	1.47408	0.622931
GZMM	3.97857	2.9424	0.754985	1.12995	0.457669
HAVCR2	6.98448	4.99811	0.69203	0.878702	0.705882
HDC	4.17288	3.37628	1.47273	0.861435	0.445126
HELLS	7.36232	5.73394	0.97611	0.928278	0.308824
HERC6	7.25441	4.70001	0.405284	1.09861	0.714899
HES1	10.1208	6.80602	0.954561	1.09309	0.52851
HEY1	5.25432	4.78486	1.20035	1.17404	0.308824
HIF1A	10.8511	7.27197	0.903236	0.952836	0.308824
HK1	9.70679	6.65632	0.520458	0.420301	0.426471
HK2	8.60129	5.53212	1.16301	1.27444	0.566176
HLA-A	13.0461	7.5198	1.01168	2.28242	0.147059
HLA-B	13.5699	9.55826	0.670751	1.06182	0.617647
HLA-C	13.0014	8.46519	0.632265	1.08912	0.502451
HLA-DMA	8.9688	7.02623	0.650964	1.16075	0.566176
HLA-DMB	8.77882	6.01272	0.870808	1.27327	0.666667
HLA-DOA	7.06671	3.95759	1.00335	1.12133	0.698529
HLA-DOB	6.49686	4.01977	0.669277	1.25273	0.568627
HLA-DPA1	11.1642	7.39783	0.920314	1.22804	0.622549
HLA-DPB1	5.86386	7.34443	0.902827	1.3967	0.480392
HLA-DQA1	7.12272	4.60958	0.88538	3.25761	-0.190184
HLA-DQA2	3.33278	3.20864	1.01855	0.579498	0.623313
HLA-DQB1	7.85218	3.93967	2.51757	1.82678	0.969326
HLA-DRA	12.7313	8.00156	0.854092	1.69109	0.566176
HLA-DRB1	8.39515	7.83541	0.737488	1.21076	0.553922
HLA-E	11.578	8.08078	0.644764	0.94457	0.448529
HLA-F	9.8437	5.87391	0.83593	1.15615	0.553922
HMGB1	9.11998	4.79163	0.413736	0.872872	0.482843
HNF1A	-1.00222	2.45392	2.19636	0.498854	0.140136
HRAS	8.09284	6.0268	0.422889	0.680384	0.58737
HSD11B1	6.75268	4.25349	0.965777	0.919787	0.517792
ICAM1	8.71932	5.61941	0.488658	1.13535	0.492647
ICAM2	6.5764	4.60524	0.528597	1.11913	0.294118
ICAM3	5.66392	5.31598	0.805851	0.832216	0.188725
ICOS	5.90515	3.47026	0.286864	1.19256	0.602941
ICOSLG	6.16458	4.7549	0.501808	0.518254	0.29902
ID4	6.80394	4.60104	1.4423	1.82352	0.634804
IDO1	6.83438	4.82551	1.00583	1.50688	0.767157
IFI16	10.1681	5.92804	0.496163	1.24711	0.335784
IFI27	9.97561	7.79334	1.97197	2.08089	0.862745
IFI35	5.03321	5.68404	0.58651	0.953812	-0.284314
IFI6	10.113	7.22676	1.22215	1.69923	0.747549
IFIH1	7.97323	6.06086	0.716517	1.06214	0.67402
IFIT1	7.56923	4.6224	0.937417	0.763041	0.781116
IFIT2	5.64138	4.63674	0.448789	0.674502	-0.191176
IFIT3	7.91039	4.96458	0.502093	1.12182	0.477941
IFITM1	10.0183	7.3667	0.704466	0.862545	0.556373
IFITM2	11.6056	6.70024	0.819846	0.942474	0.531863
IFNAR1	8.82492	5.74443	0.438876	0.707631	0.102941
IFNG	5.54569	3.58798	1.69078	0.67719	0.643341
IFNGR1	9.95543	6.95562	0.593403	0.981937	0.705882
IGF2R	6.46711	6.11935	0.5909	0.802972	0.504902
IHH	4.03789	2.89452	1.14879	0.330833	0.374694
IKBKB	8.55964	4.92097	0.394835	1.15953	0.129902
IKBKG	8.51633	5.561	0.848399	0.662606	0.678922
IL10	5.74666	3.71373	0.873611	0.45024	0.127607
IL10RA	8.06521	4.85409	0.868569	1.19783	0.612745
IL11	5.88481	4.53411	2.23131	0.981428	0.654813
IL11RA	7.19418	4.34427	0.412857	0.628051	0.161765
IL12RB2	5.00633	3.51983	0.842965	1.31552	0.514706
IL15	6.24379	3.90494	1.34048	1.56949	0.723039
IL16	6.6448	5.25628	0.616307	1.04352	0.256285
IL17A	-1.65313	2.49506	5.37845	0.228544	0.350989
IL18	8.35089	4.65634	0.643763	1.54193	0.678922
IL18R1	5.96893	3.40657	0.651255	1.07064	0.0245248
IL1A	6.54818	4.9465	2.31476	0.919787	0.600858
IL1B	7.04929	4.66111	0.846297	1.59719	0.821078
IL1R2	6.07343	4.31152	0.745206	1.20837	0.64951
IL1RN	8.61864	5.57281	1.46895	1.30136	0.803922
IL2	5.05149	3.07642	1.66744	0.316645	0.44991
IL21R	5.87219	3.12166	1.24916	0.779986	0.707427
IL22RA1	5.80844	3.95425	0.710445	1.05702	0.485592
IL24	4.59664	3.26648	1.50239	0.75735	-0.304108
IL2RA	6.17432	4.38743	0.688638	0.558658	0.478234
IL2RB	6.03474	5.26154	1.0213	1.17539	0.803188
IL2RG	5.30064	4.8901	1.20661	1.79965	0.611895
IL32	9.62246	6.60781	1.08477	1.59052	0.664216
IL33	8.15953	5.2936	1.23514	1.12103	0.72549
IL34	6.03483	3.62435	0.824118	1.06098	0.622549
IL4	-1.63665	2.13068	2.28562	0.426517	-0.224698
IL6	6.27073	5.15571	1.41988	1.3747	0.781596
IL6R	7.86769	4.86565	0.566403	0.885812	0.438995
IL7R	7.98327	5.32605	1.06219	1.6662	0.620098
IRF1	9.59513	6.32514	1.48657	1.65499	0.568627
IRF2	8.59375	5.81929	0.413954	1.07491	0.433824
IRF3	9.13638	6.10834	0.444072	0.930754	0.421569
IRF4	7.11155	4.88245	1.70408	0.958689	0.715686
IRF5	6.6582	4.74071	1.17851	0.597422	0.254902
IRF7	8.03426	5.66441	0.430935	1.14239	0.115196
IRF8	7.33405	4.67882	1.04464	1.55852	0.592275
IRF9	9.31715	6.34225	0.818245	1.18689	0.661765
ISG15	10.0733	6.27115	1.21349	0.931975	0.698529
ITGA1	7.89788	4.7282	1.11397	0.749368	0.291846
ITGA2	7.98078	5.20761	0.556022	1.21835	0.553922
ITGA4	7.79056	5.12818	1.02024	1.16005	0.580882
ITGA6	9.93841	6.37699	0.773059	1.49128	0.536765
ITGAE	4.82532	5.51607	1.27511	0.957311	0.253832
ITGAL	7.28486	5.05042	1.26064	1.23589	0.808824
ITGAM	6.33582	3.95821	0.789934	0.615196	0.580882
ITGAX	7.25099	5.74956	0.718601	1.1881	0.698529
ITGB2	8.91778	6.41823	1.07076	1.20438	0.522059
ITGB3	6.29061	3.6729	0.455282	0.659291	0.722256
JAK1	9.37021	6.85176	0.481536	0.90193	-0.117647
JAK2	7.41815	6.0835	0.785742	1.18994	0.813725
JAK3	7.25991	4.727	0.762708	1.02766	0.463235
KDR	7.29483	4.79838	0.852143	0.69181	0.42402
KIF2C	7.32565	4.66799	1.16368	1.60409	0.769608
KIR2DL3	6.95409	3.21483	0.762258	0.372599	0.1835
KIR3DL1	6.39187	2.65823	1.92518	0.212161	0.149176
KIR3DL2	4.65627	1.80741	1.34077	0.601143	0.174771
KIT	6.32524	4.05806	0.997204	1.42296	0.834356
KLRB1	6.57706	4.38913	1.02868	1.41801	0.642157
KLRD1	6.76291	3.97151	0.769902	1.27833	0.712446
KLRK1	6.09507	3.74102	1.61788	1.02766	0.763191
LAG3	5.94208	4.34526	1.10762	1.32897	0.526381
LCK	7.22321	4.65824	1.09354	1.98298	0.759804
LGALS9	7.95345	5.57845	0.842065	0.840314	0.47549
LIF	6.75848	5.28558	1.3248	1.22478	0.752451
LILRB2	6.97798	4.27541	1.09614	0.841407	0.757817
LOXL2	7.87879	4.34796	0.812102	0.601143	0.541667
LTB	7.51583	5.32345	1.31778	1.43985	0.642551
LTBP1	7.94562	6.43447	0.891103	1.2245	0.580882
LY9	5.92325	3.5565	0.813314	0.946028	0.610668
LY96	7.63204	4.99653	0.504802	1.39899	0.656039
LYZ	11.5111	7.82458	1.12689	1.51359	0.772059
MAGEA1	4.58946	3.67662	1.72322	0.890707	0.721473
MAGEA12	8.68779	3.18315	2.60162	0.898657	0.645363
MAGEA4	4.87668	3.03491	1.63919	0.571783	0.725935
MAGEB2	4.19542	2.8609	1.86309	0.571783	0.105586
MAGEC1	2.7738	2.67751	2.01575	0.47214	0.69293
MAGEC2	4.58017	2.51403	1.60923	0.545189	0.48641
MAP3K5	8.56148	5.52062	0.458136	1.30367	0.835784
MAP3K7	8.39191	6.5037	0.417222	0.899828	0.215686
MARCO	5.54454	4.09261	1.7855	1.76009	0.580212
MELK	7.80664	5.55663	1.03349	1.06198	0.666667
MICA	8.46765	4.5637	0.517398	1.08243	0.248927
MICB	6.54386	4.63791	0.790459	0.749204	0.553922
MKI67	8.94223	6.60188	1.49254	1.24365	0.683824
MLANA	4.5516	3.18595	2.26957	0.409573	0.422346
MMP9	8.1911	4.79511	1.74863	1.40758	0.786765
MRC1	8.49087	5.11309	0.77245	1.01214	0.362745
MS4A1	7.38593	4.05091	2.16317	0.696827	0.611895
MS4A2	5.9591	2.92588	0.824693	0.601143	0.352798
MS4A4A	8.57315	5.72055	0.713391	0.778595	0.536765
MSH2	8.89691	5.95968	0.693716	1.19421	0.468137
MSH6	9.58253	5.38961	1.04277	0.850043	0.539216
MTOR	8.4896	5.90458	0.720229	1.07708	0.414216
MX1	9.30265	5.06921	0.875656	1.34851	0.54902
MYC	10.0059	6.98168	1.19816	0.797076	0.625
MYD88	8.19425	6.79056	0.503408	0.776543	-0.132353
NCAM1	5.24505	2.82285	1.503	0.829686	0.697791
NCR1	4.48131	3.41423	1.22049	0.953515	0.382353
NECTIN2	9.83161	6.84151	0.620555	0.930884	0.480392
NFKB1	8.5365	6.50118	0.596858	1.15683	0.668302
NFKB2	8.69383	6.26418	0.594549	0.556617	0.392157
NFKBIA	10.7189	8.36807	0.851397	0.80677	0.585784
NGFR	5.94572	4.07099	1.57753	0.745198	0.36542
NKG7	6.97249	5.33382	1.73022	1.3571	0.786765
NLRC5	8.72187	5.12923	0.853671	0.941271	0.637255
NLRP3	5.93963	4.02609	0.625893	0.700019	0.281863
NOD2	6.10598	4.15818	0.644726	0.987406	0.58737
NOS2	4.10814	2.2225	1.23538	0.655061	0.316115
NOTCH1	9.20161	5.77257	0.695392	0.706355	0.433824
NT5E	7.30669	5.07876	1.00157	1.06427	0.723039
OAS1	5.37881	6.47837	1.07356	1.66271	0.303922
OAS2	8.30746	6.39995	0.823262	1.29657	0.678922
OAS3	9.1848	6.1466	0.696889	1.34566	0.60049
OAZ1	11.9151	8.13555	0.370897	0.811723	0.0220588
OLR1	7.13037	4.25275	0.853473	0.824246	0.553922
PDCD1	5.25332	3.80941	1.23084	0.931975	0.471166
PDCD1LG2	6.02264	3.8358	0.705577	1.52093	0.676471
PDGFRB	8.16424	6.26986	0.86717	0.503294	0.127529
PDK1	8.72306	5.75724	0.621485	0.987406	0.414216
PECAM1	9.4244	6.46702	0.507632	0.842597	0.448529
PF4	3.70252	3.02989	1.24224	0.649757	-0.255529
PFKFB3	8.31112	5.57324	0.390706	0.617841	0.305334
PIK3CA	9.16218	5.46217	0.263541	1.05617	0.203431
PIK3CD	6.5173	4.0303	0.740449	1.02766	0.468424
PIK3CG	6.83904	4.70828	0.6156	0.802972	0.641324
PKM	12.6172	8.45001	0.444335	0.978646	0.620098
PNOC	6.45985	2.83963	1.17385	0.670113	0.510744
POLR2A	9.60796	7.27428	0.363219	0.928257	0.00735294
PPARG	7.78502	5.49471	3.19815	2.03197	0.830882
PRF1	6.45873	3.74375	1.25699	1.85735	0.833844
PSMB10	7.90132	6.13464	1.02924	1.32042	0.561275
PSMB5	9.36457	7.21659	0.63971	0.805053	0.674433
PSMB8	9.22279	6.32507	0.411458	1.13955	0.595588
PSMB9	9.21204	5.60833	0.696136	1.37002	0.811275
PTEN	9.93072	5.46951	0.57699	0.505044	-0.00490196
PTGER4	7.89919	5.09242	1.07232	0.828447	0.614347
PTGS2	8.38099	4.70525	0.900537	0.874679	0.495402
PTPN11	10.0503	7.08554	0.408317	0.676157	0.0906863
PTPRC	8.82776	4.58171	0.982725	1.38157	0.705882
PVR	8.33653	5.38233	0.567911	0.767368	0.414216
RAD51	5.37147	4.63109	1.09568	0.784064	0.328431
RB1	9.45032	6.08831	0.415061	0.910569	0.259804
RELA	9.37159	6.56132	0.314754	0.689494	0.321078
RELB	7.8163	5.52665	0.486438	1.30009	0.401961
RIPK2	7.95785	5.49971	0.284053	0.99335	0.0122624
ROR2	6.64198	5.03562	1.27992	1.14062	0.757353
RORC	6.44472	3.68611	1.37317	1.43928	0.736971
RRM2	9.76628	7.00102	1.31812	1.54496	0.536765
RUNX3	6.82069	4.65048	1.03865	1.14633	0.806373
S100A12	5.49459	3.98354	2.08389	1.78501	0.676471
S100A8	11.0409	6.6703	3.55392	2.91226	0.855392
S100A9	11.7344	7.74067	3.62361	2.75421	0.879902
SAMD9	7.99353	5.82079	0.438042	0.868341	0.617647
SDHA	10.9473	6.70147	0.87688	1.10073	0.414216
SELE	6.70779	4.12003	0.723629	1.27833	0.459841
SELL	8.12751	4.31723	1.35185	1.42892	0.703431
SERPINA1	6.27075	5.03456	0.604931	1.68972	0.237745
SERPINB5	9.90198	6.7561	1.06678	1.54309	0.740196
SH2D1A	6.77699	3.92702	1.14048	1.60001	0.759804
SIGLEC5	5.13978	3.3586	1.29258	0.459836	0.559314
SLAMF7	7.74852	3.70992	1.2157	0.942917	0.815451
SLC11A1	6.63029	4.42595	1.67582	1.25188	0.801471
SLC2A1	10.6291	5.18349	1.6345	1.11316	0.620098
SNAI1	6.17806	4.45523	0.928771	0.405185	0.385276
SOCS1	7.70397	4.86315	1.213	1.27049	0.811275
SOX2	4.80881	3.49422	1.8581	1.06828	0.55897
SPIB	5.4793	3.44692	1.18123	0.601143	0.465972
SPP1	10.4699	6.99833	3.07521	1.79129	0.884804
STAT1	10.0676	7.48051	0.712632	1.20719	0.514706
STAT2	10.1484	6.99092	0.35791	1.20385	0.286765
STAT3	10.5729	7.08874	0.410803	0.759525	0.269608
STAT4	6.02312	4.23251	0.869843	1.14265	0.583333
SYK	6.87764	5.47237	0.954317	1.04108	0.514706
TAP1	9.84898	6.19091	0.87166	1.49047	0.627451
TAP2	9.15733	6.35604	1.04662	1.13593	0.686275
TAPBP	9.92377	7.17496	0.748755	1.22299	0.539216
TBX21	4.74757	3.08849	0.586045	0.35047	0.578982
TCL1A	4.30242	2.57718	1.30934	0.917788	0.61132
TDO2	6.26581	4.69302	1.15285	0.620273	0.712446
TFRC	10.78	6.89414	1.12617	1.63491	0.703431
TGFB1	9.80006	7.64522	0.605017	0.729513	0.465686
TGFB2	7.19305	4.19609	0.851777	1.00853	0.47549
TGFBR1	9.33885	6.62352	0.451744	0.815499	0.389706
TGFBR2	10.2239	5.40666	0.794065	0.738617	0.190067
THBD	8.31961	5.84489	0.776315	0.832012	0.686275
THBS1	11.506	7.68715	0.873306	0.966851	0.64951
THY1	8.78597	6.01187	0.693811	0.437683	0.272059
TICAM1	7.272	4.22561	0.626724	0.925371	0.269608
TIGIT	7.02729	4.37666	0.77802	0.996446	0.789216
TLR1	7.21599	3.99373	0.700514	1.44488	0.624157
TLR2	7.87189	5.20476	0.540185	0.84439	0.584917
TLR3	7.03693	4.51426	0.6908	0.952576	0.549356
TLR4	7.19317	5.6183	0.53433	0.774198	0.504902
TLR5	6.73243	4.07038	0.943047	1.10908	0.599632
TLR7	5.88317	3.11254	1.21298	0.426517	0.718233
TLR8	6.12276	3.90536	0.749524	1.11754	0.550921
TLR9	4.4581	3.49535	1.21952	0.506678	0.462293
TMEM173	8.18296	6.0117	0.492093	0.882997	0.30656
TNF	6.23036	4.18114	1.18667	0.49127	0.448529
TNFAIP3	8.71447	5.24726	0.878057	0.81193	0.659314
TNFRSF10B	9.53353	5.45062	0.575744	0.431729	-0.00245098
TNFRSF10C	5.8393	3.74223	1.03029	1.18064	0.540773
TNFRSF10D	6.05402	3.60004	0.687795	0.426517	0.0857843
TNFRSF11A	6.93666	4.21945	0.775068	1.02766	0.555488
TNFRSF11B	5.1312	3.8759	1.11039	0.655061	0.620013
TNFRSF14	5.7306	6.0549	1.07606	0.701555	0.313725
TNFRSF17	6.07882	3.6692	1.37556	1.72449	0.835583
TNFRSF18	5.57817	3.93437	0.820843	0.586955	0.592275
TNFRSF1A	10.0643	6.97606	0.362724	0.938248	0.20098
TNFRSF1B	8.02221	5.59023	0.700028	0.958192	0.513795
TNFRSF25	9.0011	5.20561	0.797665	0.754887	0.115196
TNFRSF4	4.58124	3.21093	0.531078	0.411617	-0.0920246
TNFRSF8	4.6693	2.60875	1.15227	0.601143	0.0872239
TNFRSF9	9.49099	3.82106	0.646664	1.10782	0.0282209
TNFSF10	10.2332	6.64806	1.30011	1.61873	0.75
TNFSF12	7.88163	5.12376	0.955921	0.515928	-0.00490196
TNFSF13	7.6483	5.31787	0.688435	0.566662	0.692827
TNFSF13B	8.06606	4.0405	0.790182	0.858035	0.486818
TNFSF18	5.69718	2.48785	1.74107	0.730146	0.246929
TNFSF4	7.03791	3.7163	0.690443	0.511261	0.166769
TNFSF8	5.40657	3.45786	0.643498	0.977398	0.615102
TNFSF9	5.10974	3.32122	1.11253	0.426517	0.269541
TP53	8.82532	5.87525	0.946598	0.84627	0.257353
TRAT1	6.65258	3.76832	1.07557	1.39258	0.724818
TREM1	6.99999	3.99518	1.04263	0.488486	0.607362
TREM2	7.15407	4.94839	0.592151	0.763389	0.675659
TRIM21	7.76404	4.77262	0.619351	1.13138	0.512255
TWIST1	7.41455	3.45638	1.30742	1.02766	0.734519
TWIST2	6.44	1.98448	1.41036	0.297514	-0.157284
TYMS	9.97728	6.53445	0.717203	1.0017	0.585784
UBE2C	9.74396	5.96617	0.724006	1.53722	0.64951
UBE2T	8.071	5.28013	0.642222	0.903463	0.678922
VCAM1	8.03531	5.41174	1.19492	1.35849	0.720588
VEGFA	10.2868	6.6859	1.40477	0.932487	0.580882
VEGFC	6.62237	5.01343	0.763547	0.827003	-0.0906863
VSIR	8.07809	5.63491	1.01863	0.638679	0.384804
VTCN1	5.7035	5.39939	1.87594	0.739804	0.585784
WDR76	8.4712	4.81622	1.04922	1.09284	0.723039
WNT5A	8.53322	5.70298	0.53837	0.862069	0.72549
WNT7B	6.84461	4.79235	0.84756	1.42159	0.695706
ZAP70	5.70879	4.09396	1.02692	1.4948	0.57178
ZEB1	6.02453	5.37751	0.535505	0.821411	0.0490196

## Sheet: Supp Table S5
Supplemental Table S5. Information of the 29 signatures used for TME subtyping
Signature	Classification	Genes
MHCI	Immune	HLA.A	HLA.B	HLA.C	B2M	TAP1	TAP2	TAPBP
MHCII	Immune	HLA.DRA	HLA.DRB1	HLA.DMA	HLA.DPA1	HLA.DPB1	HLA.DMB	HLA.DQB1	HLA.DQA1	CIITA
Co.activation.molecules	Immune	CD28	CD40	TNFRSF4	ICOS	TNFRSF9	CD27	CD80	CD86	CD40LG	CD83	TNFSF4	ICOSLG	TNFSF9	CD70
Effector.cells	Immune	IFNG	GZMA	GZMB	PRF1	GZMK	ZAP70	GNLY	FASLG	TBX21	EOMES	CD8A	CD8B
Effector.cell.traffic	Immune	CXCL9	CXCL10	CXCL11	CX3CL1	CCL3	CCL4	CX3CR1	CCL5	CXCR3
NK.cells	Immune	NKG7	CD160	CD244	NCR1	KLRC2	KLRK1	CD226	GZMH	GNLY	IFNG	KIR2DL4	EOMES	GZMB	FGFBP2	KLRF1	SH2D1B	NCR3
T.cells	Immune	TBX21	ITK	CD3D	CD3E	CD3G	TRAC	TRBC1	TRBC2	CD28	CD5	TRAT1
B.cells	Immune	CD19	MS4A1	TNFRSF13C	CR2	TNFRSF17	TNFRSF13B	CD22	CD79A	CD79B	BLK	FCRL5	PAX5	STAP1
M1.signature	Immune	NOS2	TNF	IL1B	SOCS3	CMKLR1	IRF5	IL12A	IL12B	IL23A
Th1.signature	Immune	IFNG	IL2	CD40LG	IL21	TBX21	STAT4	IL12RB2
Antitumor.cytokines	Immune	TNF	IFNB1	IFNA2	CCL3	TNFSF10	IL21
Checkpoint.molecules	Immune	PDCD1	CD274	CTLA4	LAG3	PDCD1LG2	BTLA	HAVCR2	TIGIT	VSIR	C10orf54
Treg	Immune	FOXP3	CTLA4	IL10	TNFRSF18	CCR8	IKZF4	IKZF2
Treg.and.Th2.traffic	Immune	CCL17	CCL22	CCL1	CCL28	CCR4	CCR8	CCR10
Neutrophil.signature	Immune	MPO	ELANE	PRTN3	CTSG	CXCR1	CXCR2	FCGR3B	CD177	FFAR2	PGLYRP1
Granulocyte.traffic	Immune	CXCL8	CXCL1	CXCL2	CXCL5	CCL11	KITLG	CXCR1	CXCR2	CCR3
Immune.Suppression.by.Myeloid.Cells	Immune	IDO1	ARG1	IL10	CYBB	PTGS2	IL4I1	IL6
Myeloid.cells.traffic	Immune	CSF2	CSF3	CXCL12	CCL26	IL6	CXCL8	CXCL5	CSF1R	CSF2RA	CSF3R	CXCR4	IL6R	CXCR2	CCL15	CSF1
Tumor.associated.Macrophages	Immune	IL10	MRC1	MSR1	CD163	CSF1R	IL4I1	SIGLEC1	CD68
Macrophage.and.DC.traffic	Immune	CCL2	CCL7	CCL8	XCL1	CCR2	XCR1	CSF1R	CSF1
Th2.signature	Immune	IL4	IL5	IL13	IL10	GATA3	CCR4
Protumor.cytokines	Immune	IL10	TGFB1	TGFB2	TGFB3	IL22	MIF	IL6
Cancer.associated.fibroblasts	Fibrotic	COL1A1	COL1A2	COL5A1	ACTA2	FGF2	FAP	LRP1	CD248	COL6A1	COL6A2	COL6A3	CXCL12	FBLN1	LUM	MFAP5	MMP3	MMP2	PDGFRB	PDGFRA
Matrix	Fibrotic	FN1	COL1A1	COL1A2	COL4A1	COL3A1	VTN	LGALS7	LGALS9	LAMA3	LAMB3	LAMC2	TNC	ELN	COL5A1	COL11A1
Matrix.remodeling	Fibrotic	CA9	MMP9	MMP2	MMP1	MMP3	MMP12	MMP7	MMP11	PLOD2	ADAMTS4	ADAMTS5	LOX
Angiogenesis	Fibrotic	VEGFA	VEGFB	VEGFC	PDGFC	CXCL8	CXCR2	FLT1	PGF	CXCL5	KDR	ANGPT1	ANGPT2	TEK	VWF	CDH5
Endothelium	Fibrotic	NOS3	KDR	FLT1	VCAM1	VWF	CDH5	MMRN1	ENG	CLEC14A	MMRN2
Tumor.proliferation.rate	NA	MKI67	ESCO2	CETN3	CDK2	CCND1	CCNE1	AURKA	AURKB	E2F1	MYBL2	BUB1	PLK1	CCNB1	MCM2	MCM6
EMT.signature	Fibrotic	SNAI1	SNAI2	TWIST1	TWIST2	ZEB1	ZEB2	CDH2

## Sheet: Supp Table S6
Supplemental Table S6. Information of the 6 ICI predictive signatures
Signature	Genes
Socinski et al	CD274	CXCL9	IFNG
TIS (Cristescu et al)	TIGIT	CD27	CD8A	PDCD1LG2	LAG3	CD274	CXCR6	CMKLR1	NKG7	CCL5	PSMB10	IDO1	CXCL9	HLA-DQA1	CD276	STAT1	HLA-DRB1	HLA-E
Sangro et al	CD274	CD8A	LAG3	STAT1
Motzer et al	CD3G	CD3E	CD8B	THEMIS	TRAT1	GRAP2	CD247	CD2	CD96	PRF1	CD6	IL7R	ITK	GRP18	EOMES	SIT1	NLRC3	CD244	KLRD1	SH2D1A	CCL5	XCL2	CST7	GFI1	KCNA3	PSTPIP1
Denkert et al	CXCL9	CCL5	CD8A	CD80	CXCL13	IDO1	PDCD1	CD274	CTLA4	FOXP3	CD21	IGKC
Roelands et al	IFNG	TBX21	CD8A	CD8B	IL12B	STAT1	IRF1	IL12B	CXCL9	CXCL10	CCL5	GNLY	PRF1	GZMA	GZMB	GZMH	CD274	CTLA4	FOXP3	IDO1	PDCD1

## Sheet: Supp Table S7
Supplemental Table S7. Differentially expressed genes between samples with high/low tumor percentage
Gene	logFC	pvalue
AS3MT	0.690206	2.65641e-13
DNAH14	0.421668	1.87801e-11
PDK2	0.258502	2.86899e-10
DLD	0.167287	4.92009e-10
RND2	0.799201	3.30114e-09
PVR	0.242582	4.23987e-09
PPM1E	1.05688	1.86829e-08
POC1A	0.269394	4.47763e-08
IQGAP3	0.32608	5.31105e-08
GLB1L2	0.428624	8.07825e-08
PSMB5	0.149437	8.23854e-08
CNNM1	0.900805	9.42226e-08
CDKN3	0.223793	1.1143e-07
VEGFA	0.277325	3.35763e-07
BEX2	0.48411	4.32385e-07
PDK4	0.438706	4.597e-07
UBE2T	0.253255	4.9276e-07
DLAT	0.164838	8.74729e-07
PMEL	0.420585	1.11084e-06
BCL10	0.301157	1.43933e-06
OCLN	0.308421	1.77692e-06
SOX9	0.29007	2.03817e-06
FOXRED2	0.358767	2.23048e-06
HPN	0.948661	2.6046e-06
ACTR3B	0.227727	3.16968e-06
HNF1A	0.976125	4.53946e-06
NUF2	0.194877	5.67848e-06
PDHA1	0.177031	7.838e-06
TPX2	0.183147	8.77838e-06
PODXL2	0.291612	1.01454e-05
HMBS	0.217007	1.51662e-05
CGREF1	0.280278	1.72574e-05
SOD1	0.191194	1.8004e-05
PRAME	0.364058	2.17871e-05
ZNF205	0.119025	2.22924e-05
SPIN4	0.216101	2.31534e-05
CCL28	0.459921	2.36515e-05
KIF4A	0.165771	2.49123e-05
KIF5C	0.394717	2.94092e-05
MYH10	0.201006	3.12501e-05
MAPK3	0.227536	3.15183e-05
PSMB6	0.119378	3.83862e-05
DPYSL4	0.515202	3.96152e-05
ASRGL1	0.286675	4.26077e-05
CENPI	0.131553	4.69803e-05
SLC35B1	0.204852	4.71235e-05
SYT17	0.228846	5.87331e-05
ESYT2	0.180835	6.16269e-05
EPCAM	0.231478	6.98788e-05
NCAM1	0.308341	7.99343e-05
PLK1	0.124291	8.12458e-05
AURKA	0.140464	8.23948e-05
KPNA2	0.109208	9.06782e-05
MAPK1	0.196077	9.88726e-05
ELK1	0.125041	0.000101065
ERBB3	0.214804	0.000104211
TRAP1	0.148936	0.000104973
MAPK14	0.0826838	0.000111671
FMO5	0.367157	0.000112485
C1orf56	0.230241	0.000114878
CCNB1	0.12804	0.000122081
BEX1	0.477241	0.000127484
CENPA	0.149655	0.000135137
NCAPG2	0.139411	0.000150358
TOLLIP	0.117978	0.000162038
PRR15L	0.258233	0.000169571
CENPL	0.1227	0.000182132
TAB1	0.152978	0.000185243
E2F7	0.227107	0.000186422
DHX40	0.0972722	0.000189869
RFC4	0.168204	0.000198332
C11orf71	0.144726	0.000202979
GGT7	0.172379	0.000224326
TAGLN3	0.328363	0.000225581
ID3	0.338033	0.00022621
MSH5	0.142652	0.000231468
RORC	0.284164	0.000260422
NEK2	0.183273	0.000272364
PDHB	0.124861	0.000284036
CLDN3	0.447917	0.000286583
CCNE2	0.194913	0.00029577
ABCC6	0.341985	0.000307536
ATF2	0.0988323	0.000308378
ACP6	0.177686	0.000361808
ASF1B	0.148909	0.000364263
NMRAL1	0.0926009	0.000377283
PDHX	0.0919114	0.000380093
CHMP4B	0.108908	0.00039897
ARMCX6	0.115463	0.00041844
PSRC1	0.152148	0.000434128
GDF15	0.302636	0.00044085
LMNA	0.153352	0.000441145
GADD45GIP1	0.124307	0.000458541
SPTLC3	0.345549	0.000482626
NDC80	0.136226	0.000506544
RNASEH2A	0.148294	0.000506879
C5	0.498435	0.000558832
TRIP13	0.113207	0.000601006
EME1	0.20411	0.00060475
CDKN2A	0.232221	0.000609311
PLA2G6	0.131578	0.000701154
ECT2	0.132039	0.000743092
REV3L	0.144442	0.000772333
ANLN	0.0987016	0.000788867
SHCBP1	0.12806	0.000827145
AADAT	0.26387	0.000829262
CCL16	0.533736	0.000834578
ASPM	0.12519	0.000884984
SKP2	0.108642	0.00103526
GPI	0.165443	0.00109746
MSH2	0.122035	0.00110712
CHDH	0.262121	0.00113586
TCF19	0.134169	0.00117622
TTK	0.0947228	0.00123083
PKLR	0.539338	0.00128777
NPR3	0.25362	0.00130782
CDCA8	0.0841726	0.00134963
SERINC2	0.19458	0.00139953
MIF	0.164297	0.00141075
DIAPH3	0.144431	0.00149896
DLGAP5	0.138125	0.00152668
PTPN11	0.0656805	0.00153321
BCL2L1	0.140081	0.00160779
MELK	0.157792	0.00161171
CA4	0.485939	0.00161367
TSG101	0.124671	0.00165032
RPSA	0.075122	0.00167349
CNTLN	0.132149	0.00169286
SPC24	0.154222	0.00169696
SPDL1	0.0954612	0.0018004
ADCY1	0.247203	0.00185426
MCM10	0.140528	0.00188683
TNFRSF9	0.199948	0.00188909
CCNE1	0.171654	0.00191533
RACGAP1	0.136267	0.0019747
KIFC1	0.175832	0.00198653
PRC1	0.111174	0.00203818
LAMC3	0.33289	0.00212489
CHST10	0.120358	0.00215539
NEFL	0.259039	0.00220581
NCAPG	0.0800845	0.00224135
KLHDC9	0.177273	0.002372
UBE2C	0.100585	0.002372
NTN3	0.235832	0.00239584
COCH	0.266499	0.00249491
ADD2	0.322982	0.00257806
SLC25A3	0.0961514	0.00268399
GUSB	0.0817064	0.00288106
SDHA	0.111514	0.00292642
BRCA1	0.183026	0.00295532
APP	0.155268	0.0030966
RRAS2	0.10766	0.00325146
CHGA	0.424394	0.00329833
SPC25	0.139309	0.00333055
KRT18	0.140971	0.00335922
ABCC2	0.642221	0.00340071
MAGEA1	0.268688	0.00347023
RAD51AP1	0.122025	0.00351796
KHK	0.250476	0.00353601
VTCN1	0.259725	0.00362138
RRM1	0.109439	0.00365232
SPOP	0.0651463	0.00371702
ARHGEF26	0.203101	0.00384956
KIF20A	0.129548	0.00404052
IL17RB	0.232074	0.00404961
FABP4	0.288639	0.00405871
L1CAM	0.205985	0.00407469
SALL2	0.171612	0.0043093
KCNK5	0.135361	0.00431171
CCT5	0.118552	0.00452331
BUB1	0.106815	0.00454094
HEY2	0.170397	0.00462746
ELL3	0.257697	0.0046326
MAGEC2	0.227383	0.00465835
AKT1	0.0850141	0.00486643
MRAP2	0.207256	0.0049777
MAGEA12	0.233237	0.00498318
IL13RA1	0.121507	0.005055
HLA.G	0.155352	0.00515033
PSMB7	0.0954258	0.00530799
TEX14	0.447578	0.00533711
CKAP2L	0.13087	0.00541057
PYCR1	0.0972926	0.00556628
SERPINA1	0.33512	0.00562418
UHRF1	0.114891	0.00621696
EZH2	0.112985	0.00696868
MAP3K7	0.134404	0.00710728
HLF	0.1856	0.00716417
PCNA	0.115913	0.00732565
ANP32B	0.0969421	0.0075301
CDK4	0.0603035	0.00852372
JAKMIP3	0.324061	0.0085549
NUSAP1	0.104126	0.00855936
RRM2	0.0604318	0.00862207
GCK	0.184154	0.00868518
CTBP1	0.0804525	0.00924331
F2RL1	0.155435	0.00950966
G6PD	0.127984	0.00958841
CDC20	0.08589	0.0103661
GTSE1	0.102766	0.0104298
CCL15	0.199735	0.0107209
CEP55	0.141636	0.0107592
EFNB3	0.146657	0.0107756
FAM111B	0.116484	0.0111034
IKBKG	0.0777345	0.0113823
CTAG2	0.538557	0.0115444
MSH6	0.0939354	0.0121526
TROAP	0.0922665	0.0123801
MAGEC1	0.203267	0.0128529
PYGL	0.244332	0.0129429
MADCAM1	0.222023	0.013027
CCDC138	0.0560809	0.0130335
TOP2A	0.0824334	0.0130659
MPPED1	0.502304	0.0131966
DTL	0.0828997	0.0135551
APC2	0.396055	0.0136359
IL1RAP	0.121647	0.013833
HHLA2	0.468772	0.0144465
PSMD7	0.0569725	0.0145821
CENPF	0.0998838	0.0146972
PLEKHG6	0.258012	0.0146972
KIF18B	0.131202	0.014937
IRGM	0.437466	0.0153218
CD1D	0.134707	0.0155251
PAGE4	0.213568	0.0157307
RAC1	0.0687167	0.0158151
RMI2	0.0985433	0.0158691
CDC6	0.0611261	0.0160631
KIF14	0.104874	0.0161491
MXD3	0.148765	0.0167546
PPIA	0.0812079	0.0184266
ANKRD30A	0.335411	0.0190789
HEXIM2	0.0485271	0.0194264
KCNH2	0.269886	0.0199579
SPP1	0.294225	0.0203193
WDHD1	0.0739457	0.0204443
EIF2A	0.1403	0.0205796
RBM24	0.180777	0.0233677
ID2	0.104896	0.0234218
TK1	0.0965577	0.0238372
VWDE	0.169533	0.0242701
FOXJ1	0.12844	0.0246984
MAGEA4	0.245229	0.0249723
BIRC5	0.0708806	0.0259517
FLVCR1	0.101037	0.0263215
ID4	0.166873	0.02649
ETV4	0.117057	0.0268175
SKA3	0.0773415	0.0269275
XAGE2	0.186211	0.0278212
RAD54L	0.0766156	0.0283927
CCL27	0.443341	0.0296258
PGF	0.099194	0.0297256
YWHAZ	0.0334934	0.0298725
MAGEB2	0.201562	0.0318399
IL1RL2	0.113588	0.0320526
PTGER1	0.144045	0.0322379
MAP2K4	0.0768606	0.0325391
GINS4	0.0907362	0.0327413
FOLH1	0.138357	0.0332368
HNF1B	0.553353	0.0341268
STIL	0.102685	0.0348076
PAGE5	0.223926	0.0348687
TIRAP	0.180824	0.0353297
BRMS1L	0.0443791	0.0367439
SV2A	0.11459	0.0368079
MAD2L1	0.0611417	0.0371614
KRTCAP3	0.0199044	0.0371775
MCM2	0.150497	0.0386544
OIP5	0.0846805	0.0387713
ARG2	0.143613	0.039242
ERCC6L	0.0844385	0.0396323
CCL25	0.133987	0.0397517
ZIC5	0.150045	0.0411385
EMX2	0.176966	0.0437937
IFNL3	0.372306	0.045089
ITGB3	0.134791	0.0458932
EXO1	0.0871633	0.0468467
MGA	0.123239	0.0469252
TGFB2	0.0983367	0.0473197
SKA1	0.0726405	0.0477369
KDM5B	0.0649093	0.0490071
CDT1	0.0843572	0.0492932
MAP4	0.0872104	0.050389
CDK1	0.0500141	0.0505352
IRAK1	0.0346216	0.0531198
MYO5C	0.083464	0.0534039
RPL38	0.0845058	0.0534039
HMMR	0.0642308	0.0539539
FAM222A	0.0929833	0.0547542
TNFRSF12A	0.116931	0.0558821
MSH3	0.062282	0.05666
CDCA5	0.0599683	0.0567752
SVIL	0.0623334	0.0570524
NRL	0.102303	0.058196
CRMP1	0.153215	0.0598385
CRISPLD1	0.107427	0.0599108
NCR3LG1	0.0964579	0.0601039
DLX6	0.128258	0.0602975
CREBBP	0.0517906	0.0607838
RIC8A	0.0270127	0.0612979
FOXM1	0.0679254	0.0615933
MND1	0.0611458	0.0617909
KRT8	0.0687911	0.0623868
HJURP	0.0762184	0.0647666
SAMD12	0.059067	0.0668242
PPARG	0.0854177	0.0670355
SPANXN5	0.195933	0.0673801
CTNNB1	0.079848	0.0684764
UPK2	0.0712571	0.0696146
ORC6	0.0587732	0.0696692
NUDT1	0.0426552	0.0716858
CDCA2	0.102707	0.0743814
CKAP2	0.0671875	0.0751625
DEFB1	0.260358	0.0773376
AURKB	0.0586466	0.0778146
RPS7	0.0433829	0.0784442
ERBB2	0.0458322	0.0793509
CDC25C	0.117688	0.0800824
B3GAT1	0.115688	0.0802661
SUZ12	0.0403557	0.0806346
PTGDR2	0.1231	0.0808193
MPO	0.171297	0.0810662
HES1	0.0348725	0.0817483
CDC7	0.0789781	0.0819039
CD55	0.0749604	0.0828429
PATZ1	0.0512545	0.0840448
PIK3CA	0.0664819	0.0849715
MLF1	0.110673	0.0850036
SPINK1	0.446733	0.085777
IL22RA1	0.104827	0.0860685
IHH	0.154309	0.0881976
ATG5	0.0391305	0.0887281
PAGE1	0.214883	0.0911134
KIF2C	0.0525855	0.0920339
CDK6	0.0669391	0.0925142
NUP107	0.0574226	0.0928929
SYT4	0.182282	0.0937236
ULBP1	0.135892	0.0945252
ABCF1	0.037678	0.0954028
MCM7	0.0746495	0.0966779
ZNF14	0.0949243	0.0968204
CCNB2	8.77994e-06	0.0974997
SMPDL3B	0.0733316	0.098327
KIR3DL3	0.161632	0.100843
XAGE5	0.1531	0.10088
PBX1	0.0893364	0.101286
ITLN2	0.121509	0.101396
MCM6	0.0761164	0.104542
CCNA2	0.031015	0.105416
CHRM3	0.146347	0.105684
TNFRSF11B	0.0734732	0.109404
RGS20	0.097595	0.11039
IDH1	0.0507092	0.112142
DCLRE1A	0.0456995	0.11853
SCAMP5	0.165707	0.11853
MME	0.11841	0.123118
CDC25A	0.0350946	0.126781
BMP7	0.126373	0.12802
CD24	0.0918535	0.128243
CD5L	0.362574	0.131229
AUNIP	0.057688	0.131342
LRG1	0.175883	0.132206
AXIN2	0.0627769	0.135518
KIF15	0.0778	0.136449
MKI67	0.0421898	0.13687
EFNA4	0.0517508	0.137667
TRAF6	0.0403518	0.137903
CREB5	0.11353	0.139131
HMGCS2	0.203517	0.140129
KIR2DL3	0.112664	0.14032
MYO1B	0.0550102	0.14142
CCR10	0.0911931	0.141709
ASCL1	0.200544	0.142866
PBK	0.114372	0.143011
CD160	0.128793	0.143739
MUC1	0.247146	0.144371
FAM161A	0.0858956	0.144615
CRP	0.212342	0.146677
BMI1	0.068908	0.146924
ESPL1	0.00633256	0.148712
ROR2	0.0649894	0.150113
PRR11	0.0253449	0.151677
HCAR1	0.127537	0.152743
KCNA1	0.139226	0.156805
CDH15	0.0891143	0.156857
LAMP1	0.0282745	0.157899
MAP2K7	0.0438513	0.159156
ABCB1	0.115091	0.1634
IL25	0.111924	0.164151
ABHD1	0.0922387	0.166312
DONSON	0.0538499	0.166475
ABCB11	0.166748	0.166584
SKAP2	0.0326586	0.167947
IFNL2	0.123388	0.170754
SCG3	0.188969	0.17153
ATF1	0.0415085	0.172254
DEPDC1	0.089957	0.173483
FOS	0.0891144	0.173596
RPS6	0.0513044	0.174663
PDP1	0.0600499	0.176927
CENPW	0.0839323	0.176984
CAV1	0.0861654	0.177496
REPS1	0.0453883	0.180133
ZWILCH	0.0331797	0.183908
XAGE3	0.297456	0.184201
MAGEA10	0.126196	0.18426
ZNF74	0.0352998	0.188098
RNFT2	0.118834	0.193086
TNFSF18	0.0832588	0.195769
NKX2.1	0.175395	0.196505
EYS	0.386928	0.196935
SPANXN3	0.102445	0.19712
CD1E	0.120903	0.19786
ITGB1	0.0424376	0.201029
TRIM59	0.0672291	0.201592
NRP1	0.112558	0.20671
NPM1	0.0247842	0.207668
KRT34	0.0819855	0.208052
XCL1	0.0649771	0.209594
CENPE	0.0468317	0.210109
DBF4	0.0571861	0.211208
IMPG2	0.117566	0.217095
EHD2	0.0916983	0.217228
IL27	0.104448	0.217558
PDGFC	0.0650683	0.222965
SSX1	0.120377	0.224247
CCL23	0.0902995	0.224789
EGR1	0.0517421	0.228262
STOX2	0.0411486	0.235183
DPP4	0.126316	0.23757
KRT6A	0.0924217	0.239336
MYBL2	0.00985477	0.242466
CD34	0.0549367	0.243827
TCL1B	0.107755	0.24397
MTDH	0.0150499	0.244833
IFITM3	0.0632475	0.245553
ABL1	0.0264054	0.245697
PRG2	0.0794079	0.248886
RAG1	0.0769045	0.24976
ICAM4	0.0507296	0.250929
CHUK	0.0473435	0.251956
CMA1	0.0915849	0.254461
C17orf80	0.0398468	0.255126
HPDL	0.067093	0.255423
ARG1	0.214007	0.255794
STK32A	0.0959876	0.257206
ORC1	0.0435454	0.261174
KDR	0.0567655	0.265033
UNC5D	0.0949036	0.269314
MAB21L2	0.0805553	0.27155
IFI35	0.0765237	0.273721
KIR2DL4	0.0654594	0.273721
HMX2	0.0588254	0.276764
TYMS	0.0579538	0.280462
RDM1	0.0793066	0.282284
GPRIN1	0.0480975	0.284353
IL24	0.0658151	0.292244
IL17F	0.0644296	0.292407
LGSN	0.106762	0.292814
IL11	0.0598936	0.302688
IL17B	0.0480646	0.304104
MTFR2	0.0400512	0.304856
ALCAM	0.0180526	0.307286
CPE	0.14736	0.312356
PSEN1	0.0231042	0.312696
ETV1	0.0566961	0.313036
WDR76	0.0433725	0.313461
BUB1B	0.0376061	0.32553
ADORA2B	0.0106425	0.326404
UPK3A	0.0641589	0.332827
FEN1	0.0398216	0.335312
IL20	0.0617273	0.33754
LCN2	0.1213	0.341036
KSR2	0.0682249	0.341666
CCL26	0.0571531	0.346732
SMAD3	0.0300083	0.349283
CHRM2	0.0590311	0.349649
IFNL1	0.222624	0.350472
LIF	0.0488263	0.350472
HES5	0.0249208	0.352397
KIR2DL1	0.0824996	0.35304
AICDA	0.0585382	0.353224
ANAPC1	0.0205921	0.358862
NEIL3	0.0492783	0.363806
ESCO2	0.0397027	0.363994
PKMYT1	0.0463832	0.366153
IL4	0.351452	0.373965
FZD3	0.0650784	0.384491
IDH2	0.0934631	0.385073
FUT5	0.0466899	0.385753
TFF1	0.200781	0.38926
PTGER2	0.0297422	0.390531
NT5E	0.0429762	0.392492
MLANA	0.0484116	0.393572
SYCP1	0.0814035	0.394557
TNFSF9	0.00792676	0.394754
MAPK8	0.0333806	0.40378
TMPO	0.0635977	0.40558
IL19	0.0879715	0.413334
CCL14	0.0471417	0.415362
IL6ST	0.00989982	0.41913
IL13	0.0754867	0.424973
TICAM1	0.0354058	0.433775
IL3	0.0685733	0.433984
KHDRBS2	0.0562696	0.434192
LRP1	0.00980132	0.434505
ATOH1	0.0314316	0.439841
ZBTB46	0.0233159	0.441629
MTOR	0.00906484	0.44437
LIPE	0.0832618	0.445427
CLSPN	0.0120539	0.446168
PSEN2	0.0266727	0.448182
DUSP6	0.0653871	0.4485
NCAPH	0.0548325	0.448712
EEF2	0.0414727	0.449244
TREM2	0.0184773	0.449669
TAL1	0.0486342	0.450839
GPR19	0.0234948	0.456504
SPN	0.0228032	0.460805
OAZ1	0.0157033	0.46643
LTB4R	0.0360703	0.466864
DAPK2	0.119908	0.469583
TNFRSF1A	0.0210002	0.483975
KIR2DS4	0.0688015	0.488973
NOS3	0.0202396	0.492656
ITPKC	0.0155116	0.494447
FANCA	0.0413467	0.494896
PF4	0.050758	0.497478
POLQ	0.0247541	0.500067
IL5	0.0735175	0.500179
IL13RA2	0.0589889	0.501195
CD63	0.0707229	0.502324
CAMP	0.0427879	0.503454
PIF1	0.00287496	0.503568
SLC27A2	0.103216	0.503568
HORMAD2	0.0215815	0.506287
RNF4	0.0243008	0.506627
KIR3DL2	0.024977	0.516438
VEGFC	0.00381236	0.517126
PFKFB4	0.0381141	0.518274
ABL2	0.00836093	0.520574
CCL3	0.0503923	0.522533
DGAT2	0.0324469	0.527968
CCND3	0.0491489	0.530871
IL6R	0.0273296	0.5325
MERTK	0.0612479	0.534132
NOX1	0.0603821	0.547276
LILRB1	0.0461312	0.547394
NCL	0.0257306	0.551534
IL22RA2	0.083295	0.555214
EEF1G	0.00980076	0.555809
ARHGAP11B	0.0366766	0.560697
SH2D1B	0.0482786	0.562251
PMCH	0.0343944	0.568368
CDCA3	0.0223456	0.570294
CD40LG	0.0327957	0.57718
RRAD	0.0355627	0.581913
SOCS5	0.000894734	0.583008
IL17A	0.228943	0.594747
BNC1	0.0305032	0.595361
HSPA1A	0.00145089	0.596836
ZEB1	0.0228265	0.600163
BRIP1	0.0244961	0.60461
CCL1	0.0632432	0.618541
IL22	0.264307	0.618666
CEACAM1	0.0279519	0.626187
CXCL11	0.0386618	0.62669
IL34	0.0336558	0.631097
MECOM	0.00800598	0.635264
CEP250	0.0137158	0.639316
PPARD	0.0213573	0.644396
IL17D	0.0163817	0.647962
HSD11B1	0.105583	0.652047
NCR1	0.0264367	0.659735
ANPEP	0.117356	0.664108
PDK3	0.0200807	0.673535
HORMAD1	0.0833324	0.680801
CES1	0.166945	0.684315
RELA	0.00948698	0.691887
GABRA5	0.0240684	0.695816
CDH5	0.00371663	0.696734
E2F2	0.0412247	0.698177
S100A12	0.0293416	0.700278
CCNF	0.00973522	0.705015
PLK4	0.0110284	0.705805
SNAI1	0.0696171	0.71148
CCR9	0.0340213	0.721681
BAX	0.0145936	0.731131
MYOCD	0.0479867	0.735136
TXLNA	0.0228171	0.738748
IFNB1	0.000403413	0.745182
IL26	0.027074	0.746524
TGFBR1	0.000920693	0.747061
PDLIM3	0.0105595	0.747465
CLEC6A	0.0393477	0.756214
TLR3	0.00376995	0.76689
IL10	0.021593	0.767838
IBSP	0.0180025	0.774077
TNFRSF19	0.0273561	0.778698
IL2	0.0504707	0.782918
CYP27A1	0.0148742	0.786463
CTRC	0.0565028	0.787145
CENPH	0.00689463	0.80041
SERPINE1	0.0171281	0.80576
CCL7	0.00292857	0.81566
HMOX1	0.0188386	0.817451
STAT5B	0.00960005	0.819105
CEACAM8	0.0346361	0.824899
LYVE1	0.0225394	0.832087
EPHX3	0.0098397	0.838041
IFNLR1	0.0179018	0.845949
TREM1	0.0058078	0.847615
PFKFB3	0.00998757	0.860137
GTF3C1	0.00146478	0.860694
KLF2	0.000148839	0.86669
NOS2	0.0269954	0.870459
IL6	0.0190777	0.877865
CSF3	0.0237819	0.881782
IL7	0.0168341	0.889765
MAP2K6	0.0570189	0.891027
IL20RB	0.0127499	0.893551
TCF12	0.0455562	0.893551
INSM1	0.0733327	0.896496
KIR3DL1	0.00184825	0.899163
SERPINB7	0.0140134	0.908013
ATG16L1	0.00625409	0.930114
CXCR1	0.0249783	0.936037
DCN	0.00541241	0.950575
PHF10	0.00116695	0.95778
TRABD2A	0.0120032	0.960606
CEBPB	0.00178643	0.963433
NFATC4	0.014053	0.97616
TLR5	0.011646	0.976584
TDO2	0.0796433	0.977008
CLEC9A	0.00197895	0.977574
SMPD3	0.0532074	0.983374
ABCG2	0.00113538	0.985213
IL11RA	-0.00603506	0.982242
PRKCE	-0.00701385	0.981535
IGF2R	-0.00662814	0.978423
IL12B	-0.0116455	0.973755
CDC45	-0.0506923	0.96725
RBX1	-0.0222002	0.962444
HK2	-0.0165177	0.958628
CTSG	-0.0612572	0.951422
ADAM17	-0.0167454	0.949727
LRBA	-0.00463257	0.939564
NDC1	-0.0120213	0.937306
CD276	-0.00903546	0.919548
FOXG1	-0.0164155	0.91603
RTN1	-0.00678602	0.912231
CRTAM	-0.0686914	0.910403
HRAS	-0.00200272	0.902112
CX3CR1	-0.0211187	0.891027
ATG12	-0.00557728	0.877166
RAD51	-0.0293932	0.876606
OPTN	-0.00280434	0.870319
PKM	-0.0733691	0.865295
TNFRSF10D	-0.00122985	0.863761
NLRP3	-0.028567	0.859997
MICA	-0.000934979	0.859858
GAD1	-0.0622279	0.856794
CCR3	-0.031754	0.855541
CDKN1A	-0.0214621	0.853871
RB1	-0.0153393	0.851368
SLC31A2	-0.00700434	0.848032
TMBIM1	-0.0258347	0.847199
IL21	-0.009472	0.846365
CASP5	-0.00677932	0.840675
TNFRSF10C	-0.0100219	0.832641
FICD	-0.00813463	0.831949
TACC3	-0.00975167	0.821863
CLEC4C	-0.0203427	0.8169
IDO2	-0.0317353	0.803427
NOD1	-0.00714727	0.800958
FCAR	-0.0215274	0.797944
BCL6	-0.00522525	0.796985
SPINK5	-0.0304496	0.791378
LILRA4	-0.00421273	0.787964
CLEC5A	-0.0298626	0.787827
NCR3	-0.0417877	0.77829
IL23R	-0.00624107	0.77367
PPBP	-0.0625991	0.767432
RPS19	-0.0258288	0.764453
DAPL1	-0.00209069	0.752576
ASF1A	-0.0152862	0.75096
LTK	-0.0665151	0.750826
CXCL5	-0.0298748	0.749346
IL20RA	-0.0561289	0.742633
MSH4	-0.00719734	0.741292
FANCD2	-0.000721256	0.733667
IKZF4	-0.0154207	0.718894
THBD	-0.0215561	0.712934
VWF	-0.0179358	0.708442
CD59	-0.00805837	0.700673
ETS2	-0.0317512	0.694636
CXCL2	-0.0145625	0.685097
FANCI	-0.000354148	0.679891
HEYL	-0.0215946	0.677034
IL1RL1	-0.0558614	0.673146
MAPK11	-0.0244702	0.660763
FLT1	-0.0293975	0.65858
CD209	-0.0201822	0.656143
IL1R2	-0.0495034	0.652303
IRS1	-0.0238854	0.648344
SNAI2	-0.052544	0.645669
VSNL1	-0.00955293	0.64465
TNFRSF11A	-0.0226871	0.641854
IL12A	-0.0375194	0.638429
MAP2K2	-0.00268555	0.636656
MYOF	-0.0198272	0.633369
MARCO	-0.0214092	0.627193
APAF1	-0.00126546	0.624303
ENO1	-0.0160846	0.622171
CD1A	-0.0570083	0.620543
SIGIRR	-0.0516634	0.617292
SERPINB2	-0.0305903	0.610066
LGALS3	-0.0577572	0.60957
BMP6	-0.0346265	0.607956
CHIT1	-0.0757921	0.605477
FADD	-0.0178331	0.59217
BORA	-0.0291664	0.587397
UBE3A	-0.0346918	0.5824
LMNB1	-0.00171569	0.57827
POLR2A	-0.0103131	0.567767
AXIN1	-0.0151267	0.559503
EWSR1	-0.0283322	0.537052
HSP90B1	-0.0105246	0.533549
PTK7	-0.0513938	0.526578
HK1	-0.00327403	0.525767
CR1	-0.0297681	0.524495
PRDM6	-0.0743089	0.509469
SLC2A1	-0.0909025	0.508786
PTGS1	-0.00587012	0.506514
MYC	-0.00438322	0.504926
THAP11	-0.0193348	0.504586
EGFR	-0.0723838	0.503681
ITGA3	-0.0432404	0.503681
BRCA2	-0.0289081	0.498152
ALOX15B	-0.047403	0.493775
CLEC7A	-0.022273	0.489419
GATA2	-0.0919213	0.484418
TUBB	-0.025053	0.481541
CD74	-0.00972978	0.476695
IFITM2	-0.0207411	0.472312
SMAD2	-0.0117316	0.471219
IL5RA	-0.0647465	0.470892
TFRC	-0.0335911	0.468604
MYH11	-0.0817047	0.464695
TNFSF15	-0.0478116	0.463829
PTGER3	-0.0253972	0.446273
SOX2	-0.041732	0.445638
TNFSF14	-0.021325	0.441208
MAP2K1	-0.024071	0.434818
ACTG2	-0.106213	0.4259
IFIT2	-0.0554646	0.41455
RIPK2	-0.018853	0.412727
TCL1A	-0.071816	0.411513
OSM	-0.0678122	0.401885
HEY1	-0.113593	0.394754
HELLS	-0.018021	0.3764
HIF1A	-0.0452333	0.375253
NFATC3	-0.012094	0.373536
IFNAR1	-0.0308922	0.37097
HGF	-0.0669483	0.369549
FPR2	-0.0324923	0.368982
FCER2	-0.0888759	0.368226
TESC	-0.0299174	0.365683
ITGB4	-0.382991	0.350197
SELE	-0.0831741	0.347733
GLIPR1	-0.0432182	0.342387
TEK	-0.0136997	0.335134
CD47	-0.0393938	0.332296
SIGLEC5	-0.0473865	0.329473
IRF5	-0.0789442	0.326929
NOTCH3	-0.0512879	0.32553
FGFR3	-0.083382	0.323266
DNMT1	-0.0347788	0.320235
AGER	-0.00280875	0.319545
TLR9	-0.0857735	0.318597
IL12RB2	-0.108398	0.316708
FAM83B	-0.143854	0.308886
CX3CL1	-0.0606238	0.307454
TNFSF4	-0.0659518	0.307202
TWIST2	-0.0523536	0.306447
SRGN	-0.0695178	0.304355
PTEN	-0.0226052	0.304104
UBA6	-0.0362741	0.288442
WNK2	-0.176444	0.284273
OLR1	-0.109239	0.283079
MT2A	-0.0379114	0.280778
CEACAM5	-0.19384	0.273177
APOE	-0.021366	0.272092
TP53	-0.0437259	0.26916
HMGB1	-0.0429287	0.267397
NGFR	-0.0523509	0.262909
FOXA1	-0.17329	0.260272
CDKN1B	-0.00380204	0.250564
TRAF2	-0.0348742	0.237781
ANXA1	-0.142569	0.236515
XCR1	-0.0816774	0.235533
KLRF1	-0.149093	0.232883
CXCL6	-0.108101	0.230461
LOXL2	-0.0380072	0.223572
BATF2	-0.0868289	0.222831
SERPINB5	-0.151752	0.214989
ITGA6	-0.0805324	0.209272
TNFRSF21	-0.0887541	0.209207
ARHGAP11A	-0.00894224	0.208437
TNFRSF14	-0.0883493	0.207093
CREB1	-0.0389021	0.205755
FN1	-0.105273	0.198974
ITGA1	-0.023158	0.193207
WNT7B	-0.126855	0.193086
KLRB1	-0.0558791	0.192722
MSR1	-0.0537579	0.19013
FLI1	-0.137183	0.19001
CDH1	-0.00979629	0.184435
FRYL	-0.0372736	0.18426
IL18R1	-0.088169	0.183557
ATG7	-0.0653898	0.183265
IGF1R	-0.0841194	0.182799
HCAR2	-0.139258	0.180306
ST6GAL1	-0.01436	0.178868
KRT7	-0.18461	0.177326
MMP11	-0.139101	0.172477
GATA3	-0.133966	0.168604
EBF4	-0.126706	0.158526
DUSP4	-0.0817536	0.154533
IRAK2	-0.120198	0.1531
KLRD1	-0.0774027	0.142479
EMP1	-0.0915093	0.140177
CXCR5	-0.12552	0.139986
MS4A2	-0.100685	0.139178
IKBKB	-0.053348	0.138233
BST2	-0.15869	0.133211
TNFSF11	-0.107614	0.130663
IFNG	-0.091867	0.128243
CXCL16	-0.0297556	0.126472
CCL17	-0.155949	0.123118
STAT6	-0.0429491	0.122429
EP300	-0.0376739	0.122086
STAT3	-0.0360114	0.121573
LIMA1	-0.051148	0.119201
NTRK2	-0.132283	0.117073
AKT3	-0.101915	0.112342
M6PR	-0.0404135	0.111184
CSF2	-0.330482	0.110786
FUT4	-0.0996882	0.110786
SMAD7	-0.0676669	0.10699
TACSTD2	-0.257835	0.106527
CCL24	-0.122076	0.104617
DMBT1	-0.176893	0.101878
TBX21	-0.103476	0.100916
SUSD3	-0.0483359	0.100585
MYH9	-0.0453177	0.100549
CLEC12A	-0.13678	0.0967491
CD72	-0.0974507	0.0956496
CLCA2	-0.164699	0.0944553
TXNIP	-0.077693	0.0942806
MST1R	-0.110945	0.0940714
MS4A4A	-0.0816156	0.0937583
KIT	-0.113703	0.0911813
CD1C	-0.125411	0.0911474
IL9R	-0.106805	0.0881645
PDLIM1	-0.0745284	0.0878343
FCRLA	-0.14288	0.0877684
HLA.DPB1	-0.0937115	0.0867518
KRT19	-0.335361	0.0841085
FLT3	-0.122738	0.0831579
IL10RB	-0.0492617	0.0738358
FEZ1	-0.155328	0.0715461
DST	-0.134647	0.070272
STAT4	-0.0985709	0.0679933
MAP3K1	-0.0497685	0.0676195
BCL2L11	-0.062514	0.067062
LTA	-0.11722	0.0654639
CD70	-0.146781	0.0628117
FOXP1	-0.0409235	0.0613225
IL1B	-0.159759	0.0610282
F13A1	-0.108927	0.0574936
IFIT1	-0.0991918	0.0552256
CLEC2B	-0.102471	0.0530108
DOCK9	-0.0879194	0.0526851
HLA.DQA2	-0.310815	0.0520173
TNFRSF8	-0.117348	0.0498696
CEACAM6	-0.17844	0.049725
CR2	-0.135229	0.0482175
HDC	-0.196922	0.0474981
A2M	-0.0815031	0.040666
DDX58	-0.0943397	0.0393435
TNFRSF10B	-0.0977879	0.0385877
WNT5A	-0.138353	0.037877
HLA.DQB1	-0.277196	0.037534
IFI27	-0.165023	0.0370969
FCRL2	-0.170664	0.0360938
MICB	-0.0931702	0.0358271
NCK1	-0.0434836	0.0354535
TGFBI	-0.0759639	0.0352371
IL23A	-0.168147	0.0338577
IL1RN	-0.249997	0.0313066
RNF149	-0.0650679	0.0299798
CCL8	-0.129146	0.0294073
CD1B	-0.276629	0.0291442
CASP3	-0.060707	0.0267444
PKP1	-0.292481	0.0262975
IL1A	-0.299912	0.025928
IL18	-0.110565	0.0244384
KREMEN1	-0.143269	0.0231413
BID	-0.109144	0.0228106
TICAM2	-0.0853478	0.0225259
PAX5	-0.170713	0.0210297
IRF3	-0.0708088	0.0196673
MR1	-0.0879635	0.0192154
SYK	-0.126777	0.0190245
LY86	-0.122441	0.0181903
CBLB	-0.0767104	0.0179481
CCL13	-0.167076	0.0178366
IRAK3	-0.143599	0.0173132
EBI3	-0.128783	0.0164654
C3AR1	-0.0991226	0.0163937
IFIT5	-0.0637277	0.0160164
CD99	-0.0796696	0.0157921
ATXN1	-0.10599	0.0156695
GZMM	-0.157898	0.015262
CKLF	-0.117562	0.0143686
TWIST1	-0.147473	0.0142698
CD22	-0.159083	0.0141857
FPR1	-0.128527	0.0141578
IL15	-0.156268	0.0138947
PDCD1	-0.1702	0.0136292
S100A8	-0.227582	0.0135417
DDX5	-0.0914711	0.0119048
ITGAM	-0.123861	0.0117086
TNFSF8	-0.150236	0.0111598
DSC3	-0.316935	0.0110752
CD28	-0.150381	0.0110024
MYD88	-0.0890586	0.0108968
CALML3	-0.311452	0.0107921
TGIF2	-0.123268	0.0102502
JAK1	-0.068257	0.00958841
C3	-0.132813	0.00823035
S100A9	-0.371403	0.00789191
EGR2	-0.159028	0.00778054
NOD2	-0.133441	0.00763826
IL1R1	-0.146512	0.00729851
GPR18	-0.168543	0.00670949
TLR8	-0.115933	0.00660968
FASLG	-0.159288	0.00655325
HLA.DQB2	-0.207439	0.00598959
CCRL2	-0.163701	0.00589948
ADRB2	-0.162815	0.00578228
CD33	-0.212647	0.00567335
CD226	-0.186559	0.00566718
IL16	-0.155953	0.00543426
TNFRSF25	-0.140153	0.00527033
TNFSF10	-0.189499	0.00510247
CCND1	-0.199488	0.00481829
ATM	-0.101548	0.00476004
IGFBP3	-0.218437	0.00459165
PNOC	-0.166786	0.00453842
IL17RA	-0.121793	0.00453086
CCR8	-0.193332	0.00435281
SAMD9	-0.10775	0.00406327
FGD6	-0.126142	0.00393069
LAMP3	-0.201966	0.00390421
TBK1	-0.0599063	0.00381926
CD163	-0.12847	0.00369185
CLEC4A	-0.128256	0.0033439
CXCR2	-0.148517	0.00325146
DSG3	-0.317349	0.00321071
HLA.DRB1	-0.178708	0.00294169
CCL11	-0.205804	0.00292473
IL2RG	-0.169593	0.00252728
CXCL14	-0.288899	0.00250517
CD180	-0.170397	0.00236363
CXCL1	-0.271774	0.00235252
HLA.C	-0.193639	0.00224135
MRC1	-0.17319	0.00211733
PSMB8	-0.112286	0.0021123
CD58	-0.132439	0.00202243
FBLN1	-0.29444	0.00191189
TRIM29	-0.453085	0.00189136
CD3D	-0.205809	0.00185649
TLR4	-0.162981	0.00181127
BLK	-0.244255	0.00174271
IFI6	-0.270617	0.00167755
LAIR2	-0.159359	0.00163239
ICAM2	-0.150627	0.00143872
IL33	-0.200036	0.00143784
LYN	-0.0914488	0.00139523
PLAUR	-0.146133	0.00139181
TLR7	-0.144916	0.00136468
TNFSF12	-0.123229	0.00136468
CASP1	-0.136711	0.00131593
ADA	-0.142892	0.00129176
NFATC1	-0.119315	0.00128062
CD200	-0.191924	0.00105695
TCF7	-0.202423	0.00103201
TP63	-0.950313	0.00101911
LAG3	-0.183913	0.00101399
ADORA2A	-0.18998	0.000980661
LILRB2	-0.170359	0.000958607
ZYX	-0.104969	0.00094058
BTLA	-0.192126	0.000877694
ICOSLG	-0.191658	0.000739749
PDK1	-0.14129	0.000739272
TRIM21	-0.105692	0.000697986
TNFSF13	-0.135048	0.000644448
TNFRSF17	-0.217382	0.000631982
PRKCD	-0.0838052	0.000627059
CXCL12	-0.167516	0.000622171
EOMES	-0.19881	0.000606927
TYK2	-0.167881	0.000598261
EGR3	-0.176159	0.000581655
CCL22	-0.232857	0.000563255
LAT	-0.154881	0.000527026
TNFRSF10A	-0.147005	0.00050387
TLR6	-0.217082	0.000476892
S100B	-0.178112	0.000462835
ITGA5	-0.13681	0.000429796
SLC11A1	-0.309855	0.000420688
IFIT3	-0.175878	0.000375505
EIF2AK2	-0.117609	0.000365991
MAP3K5	-0.109847	0.000328126
CD69	-0.174596	0.00031735
LTBP1	-0.159525	0.000309434
HERC6	-0.156158	0.00030565
FLT3LG	-0.154511	0.000255961
PTGER4	-0.156635	0.000239654
CXCL3	-0.255791	0.000229064
FXYD5	-0.210225	0.000223702
TNF	-0.203503	0.000216331
TAGLN	-0.270522	0.000215878
COL1A2	-0.353753	0.000215727
CD68	-0.151724	0.000182776
ICAM3	-0.26215	0.000181362
MAPKAPK2	-0.116831	0.000181106
TRAT1	-0.22552	0.000172114
MAF	-0.19661	0.000164708
HAVCR2	-0.184479	0.000134266
TGFBR2	-0.158784	0.000131684
KRT16	-0.922052	0.000121993
LY96	-0.153328	0.000111347
COL1A1	-0.429096	0.000105127
TLR2	-0.16411	0.000103756
MX1	-0.317593	0.000102626
STAT5A	-0.155877	7.6572e-05
KRT13	-0.538829	7.34528e-05
CASP4	-0.154559	6.73699e-05
CD274	-0.27812	6.0254e-05
IFNGR1	-0.111853	5.6605e-05
THBS1	-0.275646	5.5422e-05
SOCS3	-0.190338	5.41805e-05
CD44	-0.409709	5.03823e-05
BCL2	-0.289158	4.96234e-05
AHR	-0.189673	4.58489e-05
ITGA2	-0.480883	4.42001e-05
OAS3	-0.212459	4.29678e-05
PTGS2	-0.329304	4.23801e-05
CASP8	-0.118933	4.07874e-05
LY9	-0.261128	3.95544e-05
USP9Y	-0.598166	3.9524e-05
LGALS1	-0.232104	3.89212e-05
PLA2G7	-0.202401	3.69935e-05
TRAF3	-0.139948	3.66811e-05
CCR6	-0.260853	3.45104e-05
CPA3	-0.263245	3.22611e-05
CSK	-0.172334	3.18135e-05
IRF9	-0.136131	3.01047e-05
NOTCH1	-0.201031	2.9501e-05
IL12RB1	-0.258125	2.89089e-05
HLA.DQA1	-0.331438	2.41978e-05
THY1	-0.213117	2.32815e-05
TNFRSF13B	-0.351104	2.22924e-05
IL18BP	-0.120826	2.22748e-05
CD7	-0.214189	2.17698e-05
CD244	-0.390354	1.99044e-05
CMKLR1	-0.215085	1.98728e-05
KRT5	-1.76426	1.88713e-05
CCL20	-0.461695	1.85877e-05
KRT17	-0.615214	1.81049e-05
HLA.A	-0.239862	1.74238e-05
LST1	-0.196435	1.73682e-05
FAS	-0.238199	1.69698e-05
TNFRSF18	-0.242693	1.65007e-05
PML	-0.176403	1.3935e-05
NFKBIA	-0.210794	1.24815e-05
LOXL1	-0.205322	1.16099e-05
TAPBP	-0.192501	1.13294e-05
CARD11	-0.252534	1.02457e-05
KLRG1	-0.353362	9.7938e-06
CCR5	-0.245269	9.24614e-06
SPIB	-0.388681	9.20059e-06
HLA.B	-0.28717	8.69906e-06
ISG15	-0.257958	8.21692e-06
GRAP2	-0.266996	8.1627e-06
IL32	-0.399392	7.99546e-06
CCR1	-0.173576	7.53192e-06
PDCD1LG2	-0.23647	7.3099e-06
PLAU	-0.2458	5.62619e-06
CASP10	-0.168128	5.43076e-06
CD86	-0.21825	5.40793e-06
MEF2C	-0.212642	4.93251e-06
GZMH	-0.303857	4.39154e-06
JAK2	-0.227568	4.1872e-06
SLAMF1	-0.285699	3.71544e-06
TLR10	-0.355992	3.4692e-06
CCL4	-0.254365	3.38678e-06
COL3A1	-0.425547	2.80625e-06
TNFRSF13C	-0.279042	2.77965e-06
ITK	-0.283117	2.66174e-06
IFIH1	-0.216711	2.45935e-06
IDO1	-0.378125	2.45293e-06
CSF3R	-0.246165	2.19374e-06
HLA.DOA	-0.25808	2.13505e-06
MMP12	-0.459304	2.01153e-06
CSF1	-0.194818	1.70172e-06
BLNK	-0.227098	1.65867e-06
HLA.DOB	-0.283467	1.44061e-06
CD14	-0.200928	1.22482e-06
CD84	-0.245617	1.17646e-06
FAP	-0.245536	1.10786e-06
PSMB10	-0.282277	1.03563e-06
CCR7	-0.297238	9.08623e-07
SLFN11	-0.204153	8.1277e-07
IFI44L	-0.300497	7.52988e-07
SH2D1A	-0.311279	6.65685e-07
PYCARD	-0.225491	6.45286e-07
LGALS9	-0.213212	6.41749e-07
TIMP1	-0.377998	6.04611e-07
STAT1	-0.281429	5.65893e-07
TAP1	-0.336964	5.52508e-07
DSE	-0.193136	5.43421e-07
PDGFRB	-0.229024	5.0335e-07
CYLD	-0.189148	4.81047e-07
PSMB9	-0.251299	4.45014e-07
CTSH	-0.296121	4.03246e-07
OAS2	-0.273287	3.29216e-07
IL2RB	-0.285609	3.26448e-07
TLR1	-0.223516	2.5431e-07
IKZF2	-0.263852	2.49304e-07
PRF1	-0.289271	2.42777e-07
MNDA	-0.206687	2.18491e-07
SIT1	-0.551979	2.03234e-07
CD80	-0.249228	1.47693e-07
CD5	-0.334724	1.41011e-07
ENG	-0.169176	1.20552e-07
IRF7	-0.283635	1.09816e-07
IFI16	-0.264041	1.02978e-07
CD8B	-0.599742	9.85544e-08
DGKA	-0.425814	9.70262e-08
SLAMF6	-0.294034	9.09616e-08
MOB3A	-0.214932	6.98252e-08
IGSF6	-0.243326	6.94814e-08
TIGIT	-0.321674	6.56759e-08
IRF2	-0.155877	6.49651e-08
MAP4K1	-0.300987	6.30019e-08
IL4R	-0.208361	5.90117e-08
TAP2	-0.221287	5.3963e-08
CD40	-0.371567	5.20631e-08
VCAM1	-0.364737	5.10357e-08
FOXO1	-0.171454	4.71193e-08
C1QB	-0.289032	4.61405e-08
ICOS	-0.307369	2.8079e-08
SOCS1	-0.420071	2.18099e-08
IL3RA	-0.355455	1.67181e-08
IFNAR2	-0.19193	1.56501e-08
CD83	-0.259205	1.53936e-08
IL2RA	-0.279965	1.52827e-08
AXL	-0.247449	1.08721e-08
MMP2	-0.454865	1.0793e-08
CCR4	-0.328148	9.91725e-09
CD19	-0.454483	7.31315e-09
NFKB1	-0.17669	6.32734e-09
CXCR3	-0.365618	6.29393e-09
ZAP70	-0.348111	5.5533e-09
SEMA4D	-0.366973	4.66811e-09
PTPN7	-0.304251	4.39226e-09
IFITM1	-0.355059	4.19921e-09
CD3G	-0.353039	4.18126e-09
STAT2	-0.201927	3.68808e-09
ITGAE	-0.612858	3.58258e-09
XAF1	-0.361735	3.25521e-09
FYN	-0.23038	3.13123e-09
HLA.E	-0.264316	3.00211e-09
SP110	-0.229191	2.81657e-09
FCGR2B	-0.283561	2.63649e-09
IRF8	-0.305068	2.51362e-09
IL15RA	-0.224627	2.36013e-09
RHOG	-0.124378	2.2794e-09
GNLY	-0.359703	2.04184e-09
REL	-0.250781	2.0263e-09
RUNX3	-0.306408	2.02188e-09
HLA.DPA1	-0.42974	1.61191e-09
RUNX1	-0.225265	1.47461e-09
NFKB2	-0.3203	1.31493e-09
SP100	-0.233147	8.72284e-10
SAMHD1	-0.253472	8.39821e-10
BTK	-0.279398	8.15795e-10
EPSTI1	-0.301703	5.45256e-10
CXCL10	-0.565823	5.00988e-10
NLRC5	-0.290362	4.94239e-10
GZMB	-0.364048	4.83733e-10
CSF2RA	-0.296898	4.33898e-10
GZMK	-0.499557	4.23684e-10
C1QA	-0.335592	3.84249e-10
AIF1	-0.247576	2.51157e-10
TNFAIP8	-0.266789	2.3604e-10
CXCR4	-0.35385	2.25938e-10
CXCR6	-0.392305	2.25419e-10
CIITA	-0.441313	1.40872e-10
HLA.F	-0.389062	1.35718e-10
PIK3CG	-0.29259	1.31054e-10
RELB	-0.304683	1.30445e-10
NKG7	-0.439252	1.26843e-10
TNFRSF4	-0.458269	1.14987e-10
MS4A1	-0.59558	9.02039e-11
CCL21	-0.485893	8.9992e-11
TGFB1	-0.282079	8.65652e-11
ISG20	-0.428255	7.73057e-11
HLA.DMA	-0.3098	6.96732e-11
CD38	-0.371355	6.66888e-11
PIK3CD	-0.392729	5.34809e-11
ITGB7	-0.344939	4.67453e-11
SLAMF8	-0.311693	4.60258e-11
CSF1R	-0.290293	4.11854e-11
KLRK1	-0.597481	2.83482e-11
CXCL13	-1.00939	2.70779e-11
BATF	-0.345467	2.63363e-11
ICAM1	-0.401838	2.42288e-11
IRF1	-0.394602	2.40245e-11
PTPN6	-0.255015	2.15952e-11
POU2F2	-0.39306	1.95489e-11
ETS1	-0.373629	1.59318e-11
TNFAIP3	-0.394993	9.74178e-12
SELL	-0.393651	9.11394e-12
SELPLG	-0.307405	8.68533e-12
TRIM22	-0.397177	3.9531e-12
HLA.DMB	-0.405369	3.57957e-12
CD79B	-0.529124	2.94077e-12
GBP1	-0.396157	2.56873e-12
VAV1	-0.342156	1.97281e-12
LCK	-0.396309	1.69096e-12
CD96	-0.583062	1.20298e-12
GBP5	-0.434811	1.1209e-12
ALOX5	-0.344233	1.1009e-12
CD48	-0.414815	1.06194e-12
ITGAL	-0.409356	9.08577e-13
TAGAP	-0.357347	8.01527e-13
GZMA	-0.69315	7.17969e-13
CTLA4	-0.389772	6.62475e-13
TPSAB1	-0.790533	5.66029e-13
TYROBP	-0.347135	3.98315e-13
HLA.DRA	-0.591896	2.8752e-13
LTB	-0.535383	2.74913e-13
ENTPD1	-0.281111	1.52579e-13
CD247	-0.67334	1.30868e-13
CD8A	-0.480026	1.12501e-13
CD6	-0.659103	1.07778e-13
CD4	-0.491423	1.02009e-13
CCL5	-0.524824	9.38582e-14
FCER1G	-0.30984	9.28542e-14
CTSS	-0.340372	8.95431e-14
TNFSF13B	-0.325914	8.15996e-14
CORO1A	-0.582826	6.81013e-14
ITGA4	-0.362063	5.99683e-14
SLAMF7	-0.490419	5.0616e-14
ITGB2	-0.545839	3.43726e-14
CD79A	-0.566132	2.02317e-14
JAK3	-0.435263	1.42982e-14
CYBB	-0.578847	1.29384e-14
CXCL9	-0.728875	1.21372e-14
PECAM1	-0.304821	9.82138e-15
LCP1	-0.489287	4.74118e-15
CSF2RB	-0.452969	4.2586e-15
FOXP3	-0.698967	3.90102e-15
IKZF3	-0.477791	2.95831e-15
CD2	-0.504478	2.51521e-15
MMP9	-0.629901	2.36563e-15
CD3E	-0.815146	1.93403e-15
LYZ	-0.769173	1.74457e-15
LAPTM5	-0.524978	1.39857e-15
CD27	-0.841421	1.34918e-15
ITGAX	-0.385595	1.04387e-15
CCR2	-0.613228	8.72513e-16
IKZF1	-0.443423	7.44986e-16
CCL2	-0.452998	5.65126e-16
SPI1	-0.334092	3.25056e-16
NCF1	-0.59831	2.18705e-16
PTPRCAP	-0.525378	2.18059e-16
ARHGDIB	-0.41198	1.07912e-17
IL21R	-0.920013	9.12271e-18
CCL18	-0.716139	5.5943e-18
TNFRSF1B	-0.388849	3.40396e-18
IRF4	-0.636135	2.91572e-18
POU2AF1	-0.736492	1.36828e-18
IL7R	-0.493436	1.11564e-18
PRDM1	-0.391856	7.76764e-19
IL10RA	-0.492454	1.20508e-20
CCL19	-1.12082	7.69225e-21
CD37	-0.553477	7.00152e-21
CD52	-0.559494	1.60031e-21
PTPRC	-0.526775	9.84304e-23
CD53	-0.527489	1.60009e-23
LCK	-0.340198	9.8257
ICAM1	-0.386179	9.95485
SLAMF7	-0.407348	9.99396
KLRK1	-0.619486	10.0525
CD79A	-0.466749	10.1078
HLA.F	-0.387608	10.2142
TPSAB1	-0.663531	10.2188
IFNAR2	-0.213516	10.2674
HLA.E	-0.293525	10.3258
ITGAX	-0.301582	10.3394
TNFSF13B	-0.282785	10.3652
CXCR4	-0.349049	10.3672
JAK3	-0.370149	10.4908
C1QA	-0.350188	10.5274
GZMK	-0.509747	10.5335
BATF	-0.327064	10.8134
ITGA4	-0.316088	10.8398
PRDM1	-0.294281	10.8439
TYROBP	-0.315256	10.9772
NCF1	-0.554805	11.0841
CCL5	-0.47874	11.1778
HLA.DMB	-0.392787	11.2183
CD6	-0.620585	11.2367
CORO1A	-0.544143	11.6244
ALOX5	-0.317203	11.6388
GZMA	-0.694784	11.6404
IKZF3	-0.415789	11.6538
ITGB2	-0.509321	11.7414
FYB1	-0.590846	11.7684
LCP1	-0.424596	11.8267
IL7R	-0.388374	11.9063
CD79B	-0.528774	11.9225
LTB	-0.508976	11.9399
CD247	-0.653157	12.0504
CYBB	-0.564379	12.099
PECAM1	-0.281582	12.2895
IKZF1	-0.383635	12.2973
CTSS	-0.31547	12.3868
FOXP3	-0.636616	12.4372
POU2AF1	-0.600494	12.5673
CCL18	-0.602552	12.608
JAML	-0.531853	12.7189
CCR2	-0.561215	12.8088
PTPRCAP	-0.471061	12.859
IRF4	-0.534955	12.8878
HLA.DRA	-0.596734	13.0095
CD4	-0.503436	13.1164
HLA.DMA	-0.331226	13.2553
LAPTM5	-0.505987	13.5487
CD27	-0.785419	13.5695
SPI1	-0.30026	13.7424
CD2	-0.472393	13.8435
ETS1	-0.443516	13.9498
CD3E	-0.816698	14.1014
LYZ	-0.741106	14.5703
IL21R	-0.863976	14.9299
CCL19	-0.946131	14.9787
TNFRSF1B	-0.348846	15.1752
JCHAIN	-0.846733	15.6414
IL10RA	-0.431433	16.1414
CD37	-0.491446	16.8025
PTPRC	-0.452147	17.0024
CD52	-0.501241	17.833
ARHGDIB	-0.41768	18.3803
CD53	-0.470308	19.4244

## Sheet: Supp Table S8
Supplemental Table S8. Differentially expressed genes between samples with high/low immune percentage
Gene	logFC	pvalue
CD3E	1.71019	5.12745e-56
CORO1A	1.23283	3.29819e-48
CD27	1.57424	7.61339e-47
LCP1	0.955239	4.40485e-46
CD6	1.39811	6.14343e-46
CD247	1.38907	2.57818e-45
CD2	0.931858	7.59014e-45
IRF1	0.886943	1.03818e-43
GZMA	1.46571	2.09444e-43
NFKB2	0.940125	1.75432e-42
PTPRC	0.797862	2.74159e-42
PTPRCAP	0.936255	7.94522e-42
TNFAIP3	0.868297	3.00001e-41
CD53	0.762548	5.03671e-40
HLA.F	0.848158	5.5268e-40
CCL5	0.96409	1.19226e-39
HLA.DRA	1.14699	2.46321e-39
ARHGDIB	0.660914	2.43029e-38
SP100	0.504751	3.70015e-38
PSMB10	0.783543	8.19808e-38
KLRK1	1.42813	4.98932e-37
GBP1	0.722522	1.66139e-36
IL21R	1.40518	2.12227e-36
CD52	0.801847	5.69637e-36
FOXP3	1.14918	7.72302e-36
CIITA	0.9559	1.12565e-35
TNFRSF1B	0.60788	1.68758e-35
CXCL13	1.83538	3.28106e-35
ISG20	0.990264	4.44632e-35
TAP1	0.908219	8.31684e-35
LTB	1.03374	1.84296e-34
ETS1	0.773019	2.24551e-34
HLA.E	0.589521	2.53213e-34
SAMHD1	0.551799	4.86652e-34
CXCR4	0.750474	1.32868e-33
CD37	0.791452	1.41795e-33
GZMK	1.03353	2.30385e-33
IKZF1	0.716643	1.10042e-32
PSMB9	0.666731	1.19303e-32
CXCL9	1.20842	6.35548e-32
IL10RA	0.668554	1.00858e-31
NLRC5	0.577669	1.43243e-31
CXCL10	1.13061	2.89752e-31
NCF1	1.09407	3.32001e-31
LAPTM5	0.905047	5.03113e-31
LYZ	1.19924	5.24004e-31
HLA.DPA1	0.871635	9.37598e-31
IL32	1.14506	1.17611e-30
STAT1	0.763856	1.48269e-30
CD40	0.880431	2.32851e-30
ICAM1	0.755188	6.74306e-30
TAPBP	0.548169	7.18762e-30
PIK3CD	0.797551	1.26498e-29
CTSS	0.581398	5.00327e-29
HLA.DMA	0.537056	5.09587e-29
CYBB	0.985679	5.58504e-29
IFNAR2	0.388385	6.86708e-29
CD8A	0.783579	1.01573e-28
SEMA4D	0.760266	1.19059e-28
HLA.DMB	0.677986	1.27723e-28
TRIM22	0.681332	1.52019e-28
JAK3	0.671804	2.19704e-28
ITGAE	1.23958	3.15549e-28
CCR2	0.904912	3.90901e-28
XAF1	0.687978	3.94952e-28
ITGAL	0.690005	5.87025e-28
CCL19	1.42554	6.74338e-28
VAV1	0.591504	8.94002e-28
IKZF3	0.669211	1.31183e-27
TNFAIP8	0.458614	6.31943e-27
HLA.A	0.661131	6.64591e-27
CD96	0.956911	1.06864e-26
NKG7	0.770049	2.19016e-26
PSMB8	0.448314	2.64655e-26
SP110	0.460771	7.0431e-26
TNFRSF4	0.99238	9.16828e-26
IL7R	0.628563	1.38877e-25
TAP2	0.465183	2.3559e-25
ITGB2	0.87379	2.94842e-25
CD4	0.792451	1.00934e-24
SIT1	1.20928	1.02157e-24
HLA.B	0.724408	1.16618e-24
POU2AF1	0.878405	3.25707e-24
TYK2	0.545329	3.25707e-24
IFIH1	0.524855	4.4166e-24
JAK1	0.443396	7.3517e-24
VCAM1	0.830622	1.26455e-23
CXCR3	0.692982	1.58449e-23
IRF4	0.791021	2.15382e-23
HLA.C	0.656926	3.42742e-23
TNFSF13B	0.481328	3.95948e-23
MAPKAPK2	0.356888	1.06619e-22
RELB	0.551614	1.2297e-22
SLAMF7	0.658355	1.42126e-22
LCK	0.579788	3.82212e-22
CD79B	0.821477	4.35048e-22
CSF2RB	0.651288	5.13385e-22
CD8B	1.09217	5.49487e-22
IRF2	0.284754	9.83829e-22
CCL20	1.20799	1.0245e-21
LAT	0.548265	3.33548e-21
ITGA4	0.471838	4.3818e-21
CTSH	0.565427	8.20172e-21
CD47	0.541984	8.7803e-21
CD48	0.562428	3.25868e-20
IL15RA	0.386941	3.99357e-20
MX1	0.912191	6.78462e-20
IRF7	0.478284	8.35401e-20
SOCS1	0.852782	1.14646e-19
TAGAP	0.516809	2.05792e-19
RHOG	0.220624	2.82666e-19
GBP5	0.583757	3.215e-19
POU2F2	0.541347	4.53053e-19
BLNK	0.436103	4.88615e-19
OAS2	0.484252	5.81454e-19
CTLA4	0.534169	7.01867e-19
TLR1	0.469773	7.39481e-19
EPSTI1	0.501793	7.44127e-19
SPI1	0.393115	1.05808e-18
IFITM1	0.551688	1.24667e-18
IRF8	0.504486	1.34606e-18
PYCARD	0.457374	2.67579e-18
STAT2	0.339649	3.06398e-18
PRDM1	0.396187	3.63931e-18
SELL	0.580439	5.52992e-18
IDO1	0.748813	7.48466e-18
NFKBIA	0.524758	9.659e-18
CD3G	0.521284	1.08154e-17
FYN	0.348677	1.28622e-17
IL4R	0.341857	1.3773e-17
PML	0.407126	2.9056e-17
IFNGR1	0.312317	2.95814e-17
BST2	0.815731	3.27405e-17
GNLY	0.610318	3.70319e-17
GZMB	0.557201	3.84548e-17
IFIT5	0.546254	4.23781e-17
CD69	0.498788	9.06889e-17
CD83	0.403724	1.17194e-16
MS4A1	0.81822	1.49841e-16
BCL2	0.709485	3.21356e-16
IL3RA	0.746518	4.27098e-16
SPIB	0.895872	5.50953e-16
CASP8	0.266104	5.64809e-16
TYROBP	0.432969	6.56706e-16
PTPN6	0.324628	1.84809e-15
PTPN7	0.439235	1.84809e-15
PIK3CG	0.410819	1.86551e-15
RUNX3	0.426962	5.4604e-15
TNFSF13	0.56671	5.96594e-15
CXCR6	0.498254	6.07692e-15
JAK2	0.398991	1.11312e-14
OAS3	0.384417	1.36267e-14
HLA.DOA	0.447053	1.59895e-14
MAP4K1	0.470614	1.79893e-14
SH2D1A	0.516685	5.55207e-14
FXYD5	0.551126	6.41092e-14
IL6ST	0.276464	8.47872e-14
OPTN	0.22985	9.69448e-14
CASP10	0.304931	1.05861e-13
LGALS9	0.354136	1.50056e-13
CYLD	0.271926	1.84038e-13
IFIT3	0.433923	1.9492e-13
ITGB7	0.411476	1.9492e-13
TP53	0.350645	2.28705e-13
CD5	0.474672	2.97024e-13
MMP9	0.60734	3.33419e-13
CCL2	0.486088	3.62152e-13
TXNIP	0.396587	5.45571e-13
CSF2RA	0.359377	6.92602e-13
CD79A	0.554008	1.12784e-12
ISG15	0.484959	1.22487e-12
ICOSLG	0.47425	1.25829e-12
MOB3A	0.302065	1.8103e-12
CDKN1B	0.334435	2.69451e-12
CD244	0.839398	3.02567e-12
PRF1	0.394131	3.68857e-12
CD38	0.43662	4.62038e-12
IRF3	0.189021	4.89326e-12
BTK	0.3908	5.5777e-12
STAT3	0.229586	7.40642e-12
SLAMF6	0.422687	7.91637e-12
RIPK2	0.348764	9.3844e-12
BCL2L11	0.241334	1.41052e-11
TNFRSF10B	0.294004	1.75629e-11
PTEN	0.224158	2.87834e-11
KLRG1	0.657782	3.72135e-11
IFI6	0.701642	3.74482e-11
IRF9	0.239347	3.95642e-11
C1QB	0.397122	5.57222e-11
ZAP70	0.412972	6.31077e-11
C1QA	0.387309	8.19952e-11
CSF1R	0.293951	8.64141e-11
LRBA	0.193381	1.28441e-10
SELPLG	0.324693	1.30221e-10
FCER1G	0.291615	1.77684e-10
STAT5A	0.26655	2.29823e-10
C3	0.677914	2.39015e-10
AIF1	0.281884	2.7246e-10
AXL	0.303508	4.29224e-10
CASP4	0.180886	5.74725e-10
HLA.DOB	0.384189	6.58203e-10
ATM	0.203676	7.62362e-10
CCR4	0.385762	9.86041e-10
IFI44L	0.437029	1.46277e-09
TIGIT	0.349599	1.48189e-09
BATF	0.308209	1.63439e-09
TNF	0.370454	1.65807e-09
ADA	0.363197	1.76377e-09
CXCL3	0.495024	1.93887e-09
PTGER4	0.275208	2.22734e-09
REL	0.220133	2.61629e-09
PECAM1	0.241619	4.44806e-09
DNMT1	0.285801	6.07208e-09
IL2RB	0.345066	6.20858e-09
TCF7	0.368474	6.563e-09
EIF2AK2	0.210205	6.63621e-09
ITGAX	0.312476	7.19125e-09
NFKB1	0.186862	1.07758e-08
CD19	0.479908	1.47394e-08
CSF1	0.240412	1.56446e-08
TBK1	0.238996	1.7835e-08
NOTCH1	0.39078	1.79073e-08
FRYL	0.145827	2.09033e-08
ICOS	0.359291	2.42535e-08
TRAF2	0.216197	2.5077e-08
TLR10	0.435731	3.47247e-08
SLAMF8	0.281825	3.99896e-08
ALOX5	0.254922	4.60249e-08
CD200	0.34709	4.62063e-08
CD58	0.22779	6.04618e-08
LMNB1	0.159263	6.536e-08
HLA.DQA1	0.47523	6.54448e-08
TNFRSF25	0.201984	7.93473e-08
CXCL16	0.387215	1.0101e-07
DDX5	0.221522	1.13598e-07
CSK	0.216273	1.14761e-07
IFI16	0.278617	1.18926e-07
CCR5	0.317466	1.94554e-07
HLA.DQB1	0.970568	2.36068e-07
LAG3	0.295626	3.13812e-07
MST1R	0.365098	3.28837e-07
APOE	0.474774	3.73136e-07
STAT6	0.230795	4.61923e-07
CCL4	0.303245	5.74373e-07
IL18BP	0.154275	5.82741e-07
IL2RG	0.296632	7.74245e-07
CD70	0.412318	7.9104e-07
CD274	0.336384	1.06386e-06
RPS19	0.210434	1.20651e-06
AGER	0.334328	1.37547e-06
GZMH	0.325063	1.37869e-06
CD14	0.233503	1.39813e-06
TNFRSF13C	0.334873	1.4228e-06
TUBB	0.238914	1.55077e-06
HELLS	0.204136	1.64724e-06
NCK1	0.188624	1.9365e-06
DGKA	0.412673	2.14512e-06
MEF2C	0.229018	2.3242e-06
FAS	0.271371	2.48055e-06
SLAMF1	0.281089	2.63494e-06
CD80	0.250202	3.26045e-06
TACC3	0.236638	3.3688e-06
ITK	0.292645	3.85501e-06
RNF4	0.104813	4.42284e-06
TGIF2	0.220753	5.07032e-06
MAF	0.26556	5.40028e-06
MAP3K1	0.140827	6.47533e-06
FLT3LG	0.196578	6.48954e-06
ENTPD1	0.199213	6.87713e-06
CD7	0.25791	8.00165e-06
RELA	0.197489	9.02381e-06
HERC6	0.240816	1.05594e-05
TRIM21	0.162771	1.07998e-05
IGSF6	0.227301	1.23558e-05
HLA.DQA2	0.908476	1.32963e-05
HSP90B1	0.158789	1.34953e-05
TLR6	0.265649	1.4688e-05
TYMS	0.192034	1.56973e-05
NCL	0.222557	2.36024e-05
TGFB1	0.181891	2.86353e-05
SUSD3	0.24231	3.59655e-05
STAT5B	0.107529	4.28978e-05
BID	0.270223	4.53717e-05
IL2RA	0.230122	4.64265e-05
CCR6	0.268818	5.4921e-05
SLFN11	0.176393	6.15218e-05
TXLNA	0.0963046	7.95503e-05
LGALS1	0.244622	8.2936e-05
PRKCD	0.120832	8.39861e-05
IFIT1	0.254835	8.89976e-05
CCND1	0.272898	9.31193e-05
GAD1	0.615666	9.6305e-05
MAP2K6	0.268356	0.000100938
PTGS2	0.33868	0.000135239
CD68	0.16573	0.000142552
TNFSF10	0.283822	0.000150659
TGFBR2	0.179983	0.000159496
CD84	0.202032	0.000163866
TPSAB1	0.442462	0.000233862
FGD6	0.151931	0.00027808
STIL	0.188574	0.000316756
TMPO	0.101931	0.000392712
FCGR2B	0.18529	0.000394796
CD74	0.209018	0.00045194
ID2	0.108739	0.000505216
RPS6	0.152774	0.000506093
TRAT1	0.229708	0.000609633
BLK	0.287761	0.000614348
TNFRSF10A	0.138978	0.000680542
CCR7	0.236765	0.000691025
IL12RB1	0.180091	0.000742585
APAF1	0.070153	0.00078506
DAPK2	0.294062	0.000795023
EOMES	0.208143	0.000824237
IDH2	0.207229	0.0010198
CCND3	0.0978835	0.00104534
TRAF3	0.105225	0.00106094
LY9	0.209874	0.00107588
MYD88	0.144401	0.00111819
CCL18	0.307604	0.00122828
TNFSF12	0.141008	0.00126989
RNFT2	0.321462	0.00138693
MERTK	0.200167	0.00145436
IL11RA	0.174348	0.00178619
CDKN1A	0.13523	0.00188011
TNFRSF13B	0.222769	0.00189943
PDCD1LG2	0.190435	0.00233885
CCR1	0.153189	0.00278578
CXCL12	0.189282	0.00319949
CD22	0.233161	0.00352397
OAZ1	0.109475	0.00360092
PDCD1	0.185031	0.00406556
CD44	0.278758	0.00467827
PHF10	0.0763265	0.00524389
S100B	0.107895	0.00533885
CASP1	0.136762	0.00541592
ZYX	0.111891	0.00567746
IFITM3	0.159447	0.00582073
TLR7	0.180898	0.00604389
PDK1	0.126781	0.00677457
ADORA2A	0.144491	0.00780176
RB1	0.083111	0.00827181
DUSP4	0.146044	0.00838603
IL1R2	0.215213	0.00847261
IL15	0.188565	0.00879698
CD33	0.357266	0.00900913
CTRC	0.382704	0.00954994
MNDA	0.130668	0.00979799
MT2A	0.147845	0.0108703
LST1	0.145453	0.0109502
MCM6	0.0736591	0.0114787
CD24	0.215873	0.0127869
IFI27	0.213619	0.0129298
MCM7	0.0985831	0.0132802
EEF1G	0.0880969	0.0133757
ICAM2	0.115864	0.0134455
WNK2	0.244647	0.0135068
M6PR	0.0659366	0.0143917
CD1B	0.451336	0.0155347
CTBP1	0.0606326	0.0156542
CXCL1	0.191769	0.0160485
EEF2	0.0978606	0.0165456
CXCL2	0.20019	0.0176806
FOXO1	0.0894736	0.0177475
SAMD9	0.136993	0.0184862
LYN	0.101748	0.0188126
PLAU	0.145868	0.0195534
DSE	0.100172	0.0202945
ITGB4	0.00294166	0.0209306
AKT3	0.110786	0.0211768
CENPH	0.11127	0.0233525
EBI3	0.159384	0.0248835
CD3D	0.145221	0.0282413
ST6GAL1	0.0844342	0.0285099
IKZF2	0.0935888	0.0297458
RPL38	0.108153	0.0301856
LAIR2	0.121033	0.0319081
KLRF1	0.380149	0.0348394
HAVCR2	0.106017	0.0351004
CLEC4A	0.108384	0.035424
CREB1	0.0468316	0.0360375
EBF4	0.225881	0.0362648
TLR8	0.133087	0.0369328
C3AR1	0.0981038	0.0372919
MICB	0.102866	0.0373131
EGR3	0.13514	0.0376754
CSF3R	0.149351	0.0403639
IKBKB	0.049498	0.042902
ICAM3	0.127083	0.0440617
FANCD2	0.151205	0.0458761
HMGB1	0.0714369	0.0461549
CXCR2	0.136095	0.0517289
UBE3A	0.0478862	0.0522906
PLA2G7	0.0989074	0.0524601
BAX	0.050518	0.0534007
IL34	0.0939357	0.053804
MAP3K7	0.0806553	0.0610576
BTLA	0.122167	0.0640038
ATF2	0.0265672	0.0696381
RAC1	0.061318	0.0723272
IL6R	0.0678315	0.0725489
MCM2	0.111769	0.0742673
TLR2	0.0956229	0.0823338
GRAP2	0.104186	0.0866044
DDX58	0.097838	0.0951735
CSF2	0.485608	0.0958206
RPS7	0.0425225	0.109827
TIMP1	0.137889	0.125462
LAMP3	0.0950295	0.130116
IL13RA1	0.0354401	0.131776
SUZ12	0.0526536	0.132194
CD63	0.140754	0.133754
ADRB2	0.0932106	0.143224
MCM10	0.0229304	0.149555
PDLIM1	0.0627758	0.153334
NFATC3	0.0337049	0.16532
FASLG	0.100549	0.176653
EP300	0.0305631	0.185295
HLA.DQB2	0.118883	0.189731
ATG7	0.0561088	0.193129
NDC1	0.0135443	0.19633
MAP2K2	0.0176273	0.204751
CEP55	0.0372497	0.212492
IL10RB	0.0295948	0.21983
LILRB2	0.0720591	0.228065
TNFRSF11A	0.0688461	0.234864
CEBPB	0.0577656	0.239755
TNFRSF17	0.079336	0.246608
FUT4	0.0581467	0.248605
KRT19	0.00927065	0.252246
CD163	0.0654942	0.252535
FOXP1	0.0408119	0.252825
SMPD3	0.102055	0.256801
TCF12	0.0921926	0.27172
NUP107	0.0388939	0.275592
INSM1	0.0355868	0.277748
KLRD1	0.0598456	0.283657
PAX5	0.0968914	0.28638
IL1B	0.148423	0.2938
KRT13	0.120101	0.298962
PKM	0.0273104	0.307479
IL12A	0.171934	0.309135
HLA.DRB1	0.0845013	0.31113
NFATC1	0.0624432	0.318291
MR1	0.0511078	0.32705
SIGIRR	0.0715418	0.330158
CDC45	0.134534	0.333401
CD86	0.0519586	0.341598
CREBBP	0.0154891	0.343609
FGFR3	0.0676551	0.346102
CXCL5	0.242187	0.349804
IFITM2	0.0147138	0.360205
S100A12	0.0267278	0.360937
TLR3	0.0717653	0.360937
MXD3	0.0422871	0.366463
GPR18	0.0748332	0.376542
KLRB1	0.0535026	0.382974
SLC25A3	0.0316884	0.393457
TNFSF4	0.0294357	0.409371
LY96	0.0589058	0.416669
ITGA1	0.152758	0.418673
KRT5	0.298421	0.422293
POLR2A	0.0226026	0.435178
ENO1	0.00172618	0.441773
MAP2K7	0.0470227	0.470148
IRAK3	0.0546199	0.473011
IL1A	0.0623869	0.474159
TNFSF15	0.0694296	0.490389
WDR76	0.0292133	0.496699
TEK	0.0571792	0.514985
MMP12	0.0802166	0.517689
PDHB	0.0139429	0.521912
CD28	0.0285022	0.536828
TESC	0.0144244	0.540975
TNFRSF21	0.0293472	0.540975
ARHGAP11B	0.0553267	0.557096
CARD11	0.0328687	0.572024
IL23A	0.0361798	0.575983
CD180	0.0219168	0.58442
ESPL1	0.0370424	0.611211
KIT	0.0422707	0.6117
IFNAR1	0.0203619	0.628928
TAB1	0.010151	0.63091
CD72	0.0210264	0.643524
CR2	0.0595077	0.645192
MAP3K5	0.0136327	0.655738
CKLF	0.0270972	0.662302
KRT7	0.0712353	0.669907
CASP3	0.0274795	0.674147
GZMM	0.018782	0.674996
CCRL2	0.0357585	0.679589
CD226	0.025543	0.685903
DOCK9	0.0103159	0.686074
IFNG	0.0409828	0.686758
RRM2	4.83607e-05	0.69344
LIMA1	0.0218584	0.70601
S100A9	0.0718262	0.71328
IL18	0.022015	0.725976
ITGA2	0.0453777	0.728769
TSG101	0.0603182	0.746834
S100A8	0.0687489	0.759369
PNOC	0.0177321	0.782661
BRCA2	0.0115115	0.793934
PBX1	0.00681044	0.80723
SPTLC3	0.072082	0.81408
BATF2	0.04346	0.814982
NOD2	0.0190617	0.815884
CCR8	0.0121402	0.840706
ZBTB46	0.0208216	0.846164
CCL22	0.0207552	0.865505
FOS	0.0639146	0.865505
SCAMP5	0.0768243	0.867517
PRR11	0.050304	0.878139
ATG5	0.00969699	0.887497
CCL21	0.0247359	0.890988
SOCS3	0.0445873	0.912342
PSEN2	0.0106686	0.945412
TNFRSF18	0.0128057	0.945412
MYH9	0.0380081	0.95004
FEZ1	0.0871739	0.95078
FZD3	0.0338639	0.950966
SRGN	0.0015055	0.951521
AHR	0.00713646	0.975239
LOXL1	0.0197836	0.994713
PTGER3	-0.0238021	0.995084
SMAD7	-0.00867716	0.97765
EGFR	-0.00153304	0.972644
MSH3	-0.00822606	0.963747
FCRL2	-0.0184674	0.954669
IL17A	-0.0104009	0.944487
TGFBI	-0.0561109	0.928954
HLA.DPB1	-0.00425083	0.916584
TDO2	-0.00899375	0.913448
CCNF	-0.00152573	0.869163
THAP11	-0.00678771	0.866785
MMP2	-0.0202096	0.860205
TNFRSF14	-0.00381479	0.855641
UBA6	-0.0130602	0.801833
CYP27A1	-0.00594359	0.773213
MAPK8	-0.0180645	0.735768
LY86	-0.0172004	0.731566
C5	-0.0330288	0.72842
TICAM2	-0.00107857	0.725627
ITGAM	-0.00790265	0.722142
IL33	-0.0179333	0.701007
TBX21	-0.0243187	0.695157
COL1A2	-0.00104195	0.681294
LTA	-0.0329277	0.664833
COL1A1	-0.00721248	0.628433
THY1	-0.0281576	0.608605
CMKLR1	-0.0346049	0.605517
TNFSF8	-0.0445543	0.600009
IL9R	-0.0473178	0.591147
TNFSF14	-0.0450456	0.576142
TNFRSF8	-0.0319867	0.570759
RAD54L	-0.0254957	0.556784
LGALS3	-0.0208208	0.550868
ATXN1	-0.00596305	0.541436
TLR5	-0.0283465	0.533002
EGR2	-0.0209314	0.516637
BRCA1	-0.00507657	0.499206
CXCL14	-0.103742	0.489951
IFNL3	-0.0841627	0.469862
SMAD2	-0.0360005	0.459638
A2M	-0.00394237	0.437919
STAT4	-0.0477341	0.415603
GATA3	-0.0606916	0.409767
ENG	-0.0233742	0.401497
LCN2	-0.162299	0.386917
CDK1	-0.0621578	0.384243
CBLB	-0.0241176	0.379939
FPR1	-0.035109	0.376918
PLK4	-0.0362766	0.376918
TLR9	-0.070565	0.375414
CCL8	-0.0495583	0.372789
IL1RN	-0.00349869	0.35789
FADD	-0.0615956	0.352085
RNF149	-0.00912632	0.348727
HSPA1A	-0.0372619	0.342543
APC2	-0.108189	0.32556
IFNL1	-0.195501	0.32556
CHMP4B	-0.0369468	0.321005
CXCR5	-0.0706462	0.314138
FCER2	-0.0734815	0.309909
IRF5	-0.0547611	0.309577
IRAK2	-0.0368213	0.30792
FOXRED2	-0.0471676	0.298962
IL16	-0.0846387	0.295729
CPE	-0.130627	0.290923
CHDH	-0.108668	0.287643
TIRAP	-0.0989098	0.283657
CXCL6	-0.0919056	0.273244
SPOP	-0.0282086	0.271619
TOP2A	-0.0691477	0.260034
MKI67	-0.0356635	0.258267
TRAP1	-0.0400542	0.255439
SLC11A1	-0.0739716	0.250708
BUB1B	-0.0249276	0.245756
AURKB	-0.0306501	0.245567
PSMB7	-0.0453627	0.240965
NUSAP1	-0.0755429	0.239569
NGFR	-0.110691	0.236057
FCRLA	-0.113556	0.232764
SOX9	-0.0752491	0.225652
RMI2	-0.047879	0.224585
PPIA	-0.0510455	0.221846
DAPL1	-0.116261	0.218087
SYK	-0.0507967	0.218
MGA	-0.00512914	0.213517
SOD1	-0.0586678	0.206583
TK1	-0.0519718	0.204668
CEACAM1	-0.075275	0.204502
HNF1B	-0.312352	0.200876
TEX14	-0.132301	0.194965
TROAP	-0.0495569	0.194485
RUNX1	-0.0229949	0.189888
MUC1	-0.0612812	0.188244
CD99	-0.0545795	0.186377
FAM111B	-0.0740916	0.18391
MS4A4A	-0.0651543	0.18322
GPRIN1	-0.0962535	0.176877
DPP4	-0.114525	0.173988
ID3	-0.0122858	0.166243
PDGFRB	-0.0521383	0.165816
PDHA1	-0.0613121	0.162574
CX3CL1	-0.0729821	0.153401
WDHD1	-0.0067199	0.151402
FICD	-0.0880181	0.150015
ESCO2	-0.0734188	0.142906
IL13RA2	-0.089666	0.141768
MSH6	-0.0492946	0.139637
CLEC2B	-0.0733305	0.137901
IDH1	-0.066378	0.135754
DGAT2	-0.0940646	0.135632
GLIPR1	-0.0941334	0.135024
KREMEN1	-0.0860663	0.130648
COL3A1	-0.152199	0.128122
ETS2	-0.082698	0.12696
PCNA	-0.0821109	0.124206
SKAP2	-0.0476623	0.123128
TLR4	-0.0895155	0.122226
OLR1	-0.0810505	0.12133
ARHGAP11A	-0.055088	0.119001
MICA	-0.0683287	0.11552
TAGLN	-0.117065	0.11509
ATG12	-0.0640448	0.114983
IL17RA	-0.0522851	0.108593
MSH5	-0.0583353	0.103666
ABCF1	-0.0460711	0.0983497
MYC	-0.0649606	0.0980661
CCNA2	-0.0652012	0.0905195
CDC7	-0.090091	0.0831161
FANCI	-0.0540342	0.0812324
FLT3	-0.133797	0.0805048
CKAP2	-0.0494129	0.0800227
KLF2	-0.137143	0.076907
SELE	-0.117532	0.0767519
IL12RB2	-0.101278	0.0755969
ANPEP	-0.109215	0.0749107
PLAUR	-0.0740647	0.0696024
MTOR	-0.0622332	0.0688192
MAPK3	-0.0310361	0.0664444
ITGB1	-0.0543466	0.0660323
CLEC7A	-0.113794	0.0659297
FN1	-0.16188	0.0654183
FCAR	-0.131795	0.0653164
IFIT2	-0.136339	0.0629102
SLC35B1	-0.0332899	0.0621246
FLI1	-0.1468	0.0616053
UBE2T	-0.106019	0.0615084
TNFSF9	-0.0692295	0.0613793
OSM	-0.0887004	0.0586581
FAM222A	-0.128543	0.0554722
ZWILCH	-0.0748189	0.0541517
CLEC12A	-0.11016	0.051645
ALOX15B	-0.135246	0.0510062
CCL11	-0.13047	0.0492631
CCDC138	-0.0761573	0.0491023
VEGFC	-0.0128172	0.0483312
NLRP3	-0.112772	0.0467938
FOXG1	-0.20533	0.0458761
USP9Y	-0.631767	0.0429737
FBLN1	-0.11658	0.0423791
IL1R1	-0.0751278	0.0404775
HDC	-0.119722	0.0387802
ASF1A	-0.0777317	0.0369749
KIF18B	-0.0684072	0.0344014
EGR1	-0.096948	0.0343222
KIFC1	-0.122695	0.0340858
IKZF4	-0.117552	0.0337143
CD1A	-0.168782	0.0336948
CRTAM	-0.155727	0.0328862
ELL3	-0.0878913	0.0321877
MYBL2	-0.0533159	0.0315754
MELK	-0.119179	0.031337
PKMYT1	-0.067389	0.030631
PFKFB3	-0.0925144	0.0298158
FOXA1	-0.208829	0.0285943
SERPINE1	-0.172622	0.0285099
ICAM4	-0.155244	0.0273672
PTGS1	-0.0975156	0.0270113
LILRA4	-0.191399	0.0258278
IL18R1	-0.149152	0.0257505
PTK7	-0.13132	0.0245557
CD209	-0.116	0.0244965
FPR2	-0.137143	0.0241731
HORMAD1	-0.232917	0.0218771
PDHX	-0.059226	0.020082
MAP2K4	-0.0851745	0.0176806
AXIN1	-0.0647544	0.0170779
THBS1	-0.150297	0.0160689
EME1	-0.0956658	0.0156592
MAD2L1	-0.0897234	0.0153175
SLC27A2	-0.183205	0.0152881
REV3L	-0.101567	0.01492
REPS1	-0.0678988	0.0145316
LRP1	-0.0859683	0.0144196
ANXA1	-0.173654	0.0139702
XCR1	-0.186279	0.0138261
PDK3	-0.0899148	0.0137724
CEACAM5	-0.769216	0.0129214
IL22	-0.548225	0.0120218
RAD51AP1	-0.124386	0.0118331
ABCC2	-0.471063	0.0115588
TTK	-0.101556	0.0115397
TGFB2	-0.144982	0.0113878
CCL17	-0.190656	0.0111782
MSR1	-0.138734	0.0108558
SMAD3	-0.0925136	0.0106834
FAP	-0.161067	0.0103114
HMOX1	-0.141663	0.00989081
CLEC4C	-0.237588	0.00988415
NCR3	-0.180366	0.00973216
IRGM	-0.387032	0.00954994
LAMP1	-0.107683	0.00954994
IDO2	-0.196268	0.00947278
CCL28	-0.222047	0.00879698
CD1C	-0.209484	0.00868962
HMBS	-0.0679283	0.00856
TNFSF11	-0.217735	0.00853662
ITGA3	-0.123372	0.00827749
MRC1	-0.176053	0.00785579
SSX1	-0.30816	0.00770534
TFRC	-0.205139	0.00740703
ATG16L1	-0.0957546	0.0068797
RPSA	-0.0889614	0.00668495
MND1	-0.125792	0.00660566
NCAPG	-0.113385	0.00651805
HHLA2	-0.345555	0.00629246
SPDL1	-0.0925676	0.00600546
CPA3	-0.15926	0.00595456
BMI1	-0.135516	0.00585393
TCL1A	-0.246603	0.00556515
KRT16	-0.505085	0.00543535
CDK4	-0.0989299	0.00502945
SMPDL3B	-0.187162	0.00491101
TWIST2	-0.152113	0.00482646
CCL24	-0.18908	0.00470211
PTGER2	-0.183607	0.004498
CHUK	-0.12864	0.00438135
FANCA	-0.143044	0.00436217
GINS4	-0.143671	0.00406856
IL10	-0.200285	0.00389823
KCNH2	-0.26327	0.00380706
BORA	-0.0717764	0.00375385
POLQ	-0.125357	0.00373718
HLA.G	-0.171552	0.00371507
CLSPN	-0.149865	0.00359556
CENPE	-0.129194	0.00344852
CCNB1	-0.139192	0.00343823
DMBT1	-0.273547	0.00341773
RTN1	-0.229567	0.00323334
NTRK2	-0.400765	0.00313748
CEP250	-0.123098	0.00298723
MECOM	-0.133701	0.00279214
TRIM29	-0.19355	0.00237159
TNFRSF11B	-0.215618	0.00236793
TRABD2A	-0.232426	0.00228698
CENPI	-0.108738	0.00219488
MSH4	-0.19346	0.00216439
CLEC6A	-0.263311	0.00215767
HCAR2	-0.194281	0.00210128
KCNK5	-0.179513	0.00207684
SIGLEC5	-0.239852	0.00202874
NEIL3	-0.173994	0.00195543
WNT5A	-0.278043	0.0019371
EPCAM	-0.256094	0.00193103
CLDN3	-0.338339	0.00190392
IL4	-0.639093	0.00190317
MAP2K1	-0.0932396	0.00189198
SKA3	-0.153906	0.00188307
TICAM1	-0.113881	0.00187716
SPINK1	-0.513512	0.00182323
CX3CR1	-0.227715	0.00182179
CD5L	-0.573877	0.00172713
CCL27	-0.597619	0.00171214
ABCB1	-0.22834	0.00163831
IL17RB	-0.263115	0.00163311
MMP11	-0.312989	0.00160347
CXCR1	-0.263569	0.00158947
NCR1	-0.240349	0.00152358
CNTLN	-0.143495	0.00149457
EWSR1	-0.0751084	0.00146726
CDCA2	-0.161133	0.00141628
CCL25	-0.308128	0.0013494
IL21	-0.268057	0.00124234
PMEL	-0.289207	0.00118696
IL5RA	-0.246405	0.00116393
NRP1	-0.132872	0.00114975
CSF3	-0.240917	0.00107765
HMGCS2	-0.432334	0.0010274
DONSON	-0.142547	0.00102655
TNFRSF10C	-0.214806	0.00100144
APP	-0.12038	0.000968845
BMP6	-0.249611	0.000954499
SLC31A2	-0.197019	0.000948187
CCNB2	-0.127578	0.000936455
SPIN4	-0.204205	0.000921021
CR1	-0.253968	0.0009172
PLEKHG6	-0.399754	0.000893089
CCL13	-0.251518	0.000874663
LRG1	-0.251271	0.000829781
OIP5	-0.170546	0.000752046
EMX2	-0.322399	0.000732614
RDM1	-0.263777	0.000725832
DCLRE1A	-0.14367	0.000725218
TNFRSF10D	-0.232687	0.000723992
IL7	-0.211615	0.000688682
CA4	-0.441407	0.000635716
NOX1	-0.312214	0.00059569
ITGA5	-0.120571	0.000571141
HRAS	-0.160978	0.000558982
ESYT2	-0.093806	0.000528945
FAM161A	-0.220057	0.000528488
KRT17	-0.486284	0.000528031
RAD51	-0.244807	0.000474155
CDH1	-0.239334	0.000465555
HPDL	-0.270982	0.000449576
BUB1	-0.126621	0.000444883
LTBP1	-0.156259	0.000432591
CDC25A	-0.160709	0.000431833
DST	-0.237926	0.000431077
IL2	-0.334778	0.000430321
CCL14	-0.274694	0.000427313
LILRB1	-0.306642	0.000403588
PDLIM3	-0.317344	0.000388919
HNF1A	-0.694032	0.000365573
CD59	-0.12097	0.000343848
EZH2	-0.158724	0.000341105
IL22RA1	-0.270714	0.000326818
PKP1	-0.363176	0.000324202
XAGE5	-0.400168	0.000315625
CCT5	-0.146967	0.00031058
PAGE1	-0.380382	0.000300178
NDC80	-0.15135	0.000293777
PRKCE	-0.136009	0.00028673
KIR3DL1	-0.367698	0.000282628
MS4A2	-0.264187	0.00026749
RRAD	-0.255337	0.000252656
TRAF6	-0.114704	0.000247211
NOD1	-0.183159	0.000245197
IL23R	-0.325351	0.000243199
ZEB1	-0.249709	0.000236003
OCLN	-0.287928	0.000232586
CD40LG	-0.29583	0.000231528
CDCA8	-0.166646	0.000229007
EYS	-0.704549	0.000217777
POC1A	-0.111726	0.000214216
EXO1	-0.169919	0.000210323
ANP32B	-0.14484	0.000208784
TFF1	-0.25277	0.00020442
HMMR	-0.150774	0.00020162
MADCAM1	-0.360618	0.000189898
CDCA5	-0.154679	0.000186939
CEACAM6	-0.460201	0.000185048
NTN3	-0.285134	0.000185048
NUDT1	-0.121877	0.000181656
FOXM1	-0.177781	0.000160092
ITGA6	-0.208412	0.000158605
CHIT1	-0.306986	0.000157279
CENPF	-0.163373	0.000154656
EFNA4	-0.170077	0.000147863
IL20RA	-0.219659	0.000144845
CLEC5A	-0.255572	0.000143762
LIF	-0.21218	0.000142686
ZNF14	-0.213921	0.000139898
CCR9	-0.356332	0.000137421
IL26	-0.32512	0.000134603
CLEC9A	-0.330319	0.000134097
KIF2C	-0.16919	0.000131592
CXCL11	-0.337791	0.000131468
IHH	-0.370908	0.000127194
PAGE5	-0.420595	0.000125997
ANAPC1	-0.126482	0.000118585
CDC25C	-0.273728	0.000117019
AICDA	-0.341141	0.000111266
SPANXN5	-0.454935	0.000110106
SERPINB2	-0.352982	0.00010368
MAPK11	-0.154842	9.84543e-05
IL5	-0.391928	9.24942e-05
ORC1	-0.226772	9.21388e-05
IKBKG	-0.119541	9.19616e-05
PSMB6	-0.128224	9.16964e-05
MSH2	-0.125052	9.06427e-05
SKP2	-0.138516	8.78036e-05
CCR3	-0.345191	8.46385e-05
IGF2R	-0.18022	8.09513e-05
NOS2	-0.337217	7.97822e-05
DLD	-0.108725	7.85527e-05
LTK	-0.269459	7.82481e-05
CTAG2	-0.607299	7.54834e-05
SNAI1	-0.290447	7.44615e-05
GTF3C1	-0.0978468	7.18937e-05
IL22RA2	-0.384765	6.82653e-05
TWIST1	-0.22087	6.7932e-05
MYOCD	-0.353796	6.75342e-05
MYO1B	-0.151246	6.74681e-05
EHD2	-0.220412	6.6224e-05
DCN	-0.34058	6.2991e-05
HEYL	-0.294044	5.99668e-05
SOCS5	-0.154699	5.73065e-05
ERCC6L	-0.233364	5.57423e-05
MAPK14	-0.0883905	5.51935e-05
GUSB	-0.143443	5.51389e-05
HGF	-0.252115	5.43261e-05
IL6	-0.298954	5.20068e-05
IL3	-0.414249	5.15953e-05
FLVCR1	-0.201136	4.75045e-05
CDC6	-0.141736	4.67521e-05
E2F2	-0.301408	4.55535e-05
SKA1	-0.192002	4.19192e-05
MAGEC2	-0.421044	3.84835e-05
MTFR2	-0.195435	3.74115e-05
MAPK1	-0.122027	3.61845e-05
PMCH	-0.348949	3.56034e-05
RRM1	-0.167203	3.48895e-05
IFNB1	-0.387836	3.41892e-05
TMBIM1	-0.136039	3.40163e-05
KIR3DL3	-0.393199	3.39473e-05
PIF1	-0.309091	3.30293e-05
GADD45GIP1	-0.0971402	3.27619e-05
DUSP6	-0.327961	3.27286e-05
PBK	-0.349801	3.21676e-05
KIR3DL2	-0.358199	3.20044e-05
IL1RL1	-0.298964	3.0915e-05
GPR19	-0.320124	3.08206e-05
IL12B	-0.377543	2.98915e-05
IFNL2	-0.370978	2.9437e-05
CEACAM8	-0.409252	2.92271e-05
SPANXN3	-0.471904	2.65979e-05
SPC25	-0.228411	2.55526e-05
STOX2	-0.203718	2.38229e-05
DBF4	-0.216674	2.16144e-05
FAM83B	-0.210411	2.10169e-05
YWHAZ	-0.141777	2.04991e-05
CTNNB1	-0.143703	2.0287e-05
HSD11B1	-0.375211	1.8644e-05
ASF1B	-0.190969	1.78989e-05
HPN	-0.761215	1.71462e-05
RNASEH2A	-0.185611	1.60482e-05
TAGLN3	-0.499082	1.56973e-05
KIR2DL4	-0.405098	1.54024e-05
AUNIP	-0.251888	1.39018e-05
IFNLR1	-0.260296	1.38724e-05
IBSP	-0.387538	1.34953e-05
CASP5	-0.322918	1.28383e-05
DEPDC1	-0.296352	1.19543e-05
ATF1	-0.161858	1.19288e-05
HIF1A	-0.162628	1.16894e-05
PRC1	-0.183733	1.15899e-05
NPM1	-0.276962	1.10573e-05
EPHX3	-0.30422	1.09748e-05
ACTG2	-0.461908	1.0963e-05
NT5E	-0.276659	1.08462e-05
IL11	-0.322012	1.07076e-05
CCR10	-0.329147	1.06847e-05
CHRM2	-0.427477	1.05707e-05
PSRC1	-0.227989	1.01155e-05
PLA2G6	-0.191653	9.43201e-06
RBX1	-0.332606	9.04332e-06
ACTR3B	-0.204984	8.99461e-06
MAB21L2	-0.412889	7.88088e-06
TP63	-0.37644	7.82115e-06
KIF20A	-0.209259	7.27093e-06
MAGEB2	-0.468939	7.22351e-06
SPN	-0.371478	6.81724e-06
KHK	-0.310912	6.75785e-06
KIR2DS4	-0.408318	6.66969e-06
ATOH1	-0.38843	6.48954e-06
DHX40	-0.142175	6.3907e-06
KSR2	-0.417639	6.34182e-06
CCL1	-0.39646	6.24514e-06
CENPL	-0.1832	5.85295e-06
TPX2	-0.170743	5.52085e-06
PVR	-0.182566	5.44219e-06
PDK4	-0.431266	5.3646e-06
NCAPH	-0.298125	5.32326e-06
KIF15	-0.269253	4.86657e-06
KIF5C	-0.47058	4.86117e-06
XAGE2	-0.423237	4.71238e-06
GABRA5	-0.438046	4.62932e-06
IL20RB	-0.310037	4.53756e-06
PF4	-0.420788	4.47237e-06
ULBP1	-0.415387	4.45746e-06
IL19	-0.400912	4.13189e-06
IL24	-0.410838	4.10428e-06
IL13	-0.414919	3.98669e-06
NEK2	-0.262087	3.82918e-06
IGFBP3	-0.334512	3.82061e-06
PRR15L	-0.365906	3.61216e-06
ASCL1	-0.492341	3.55578e-06
KIF14	-0.221518	3.55578e-06
KIR2DL1	-0.407336	3.55578e-06
PATZ1	-0.172613	3.33857e-06
IL17D	-0.36584	3.08492e-06
LOXL2	-0.248163	3.03645e-06
ERBB3	-0.283409	3.01591e-06
ACP6	-0.245454	2.98872e-06
CCL3	-0.389222	2.87578e-06
ABCB11	-0.451145	2.72328e-06
SYCP1	-0.447539	2.71093e-06
PDGFC	-0.223784	2.66812e-06
LYVE1	-0.376967	2.63194e-06
AKT1	-0.147086	2.43289e-06
TNFRSF9	-0.375979	2.38339e-06
CDC20	-0.179974	2.34288e-06
MYO5C	-0.243275	2.30567e-06
RORC	-0.393967	2.28466e-06
TNFSF18	-0.363184	2.20245e-06
CDCA3	-0.403984	2.15994e-06
ERBB2	-0.235632	2.09403e-06
IMPG2	-0.432085	2.05826e-06
SH2D1B	-0.387701	2.04646e-06
KHDRBS2	-0.449775	2.01147e-06
CD160	-0.434122	1.97024e-06
SPINK5	-0.443837	1.90771e-06
CDK6	-0.180353	1.89456e-06
LAMC3	-0.574267	1.86207e-06
KIF4A	-0.210464	1.83646e-06
IL20	-0.43653	1.80076e-06
HMX2	-0.448212	1.79453e-06
FOLH1	-0.431806	1.75149e-06
CCL16	-0.587427	1.67613e-06
NCAPG2	-0.199055	1.63393e-06
SVIL	-0.198299	1.63393e-06
TREM1	-0.319457	1.53821e-06
LTB4R	-0.257497	1.5011e-06
TACSTD2	-0.470871	1.43613e-06
IL1RAP	-0.319975	1.36269e-06
RACGAP1	-0.214085	1.33122e-06
SERPINB7	-0.404916	1.32966e-06
IL27	-0.39299	1.25557e-06
ABHD1	-0.506484	1.22505e-06
PPARD	-0.142277	1.18546e-06
L1CAM	-0.430045	1.17991e-06
NUF2	-0.235411	1.15658e-06
BEX2	-0.403305	1.11387e-06
TOLLIP	-0.169215	1.10084e-06
MLANA	-0.526548	1.05388e-06
DIAPH3	-0.232252	1.01363e-06
ABCG2	-0.401094	1.00173e-06
IGF1R	-0.190331	9.6112e-07
ITLN2	-0.439973	9.57714e-07
BRIP1	-0.242047	9.48689e-07
TNFRSF1A	-0.129777	9.44207e-07
CD1E	-0.438797	8.76248e-07
F13A1	-0.306735	8.1884e-07
ORC6	-0.204607	8.06263e-07
XAGE3	-0.891675	7.96716e-07
IL17F	-0.45987	7.71479e-07
CDT1	-0.272033	7.40793e-07
AURKA	-0.20224	7.11285e-07
HORMAD2	-0.451995	7.02823e-07
PRDM6	-0.397367	6.95291e-07
CCL23	-0.452034	6.06366e-07
KRT34	-0.433589	5.88386e-07
UPK3A	-0.415361	5.87677e-07
DTL	-0.244585	5.79939e-07
NRL	-0.354146	5.72299e-07
DEFB1	-0.479175	5.6612e-07
TAL1	-0.384289	5.51286e-07
TREM2	-0.29457	5.45985e-07
CAMP	-0.42873	5.29094e-07
DSG3	-0.525722	5.29094e-07
VWF	-0.197196	5.20209e-07
FUT5	-0.422715	4.9561e-07
LMNA	-0.226631	4.9561e-07
PAGE4	-0.498809	4.93212e-07
ASPM	-0.206016	4.67001e-07
IL17B	-0.423048	4.59124e-07
CCL7	-0.430768	4.12973e-07
CD1D	-0.41281	4.06969e-07
ID4	-0.397743	3.77732e-07
MAGEC1	-0.500216	3.2124e-07
IQGAP3	-0.3103	3.19269e-07
ANKRD30A	-0.799381	3.1731e-07
TCL1B	-0.468037	3.1227e-07
ARG1	-0.547465	3.01676e-07
CCL15	-0.453495	2.85021e-07
CMA1	-0.47502	2.70928e-07
EMP1	-0.359889	2.65613e-07
EIF2A	-0.415562	2.5911e-07
MPPED1	-1.02862	2.58789e-07
KRT6A	-0.433195	2.53075e-07
GLB1L2	-0.495322	2.5151e-07
KIR2DL3	-0.448699	2.36068e-07
RBM24	-0.511053	2.22374e-07
MYOF	-0.216374	2.01995e-07
PRG2	-0.491184	1.94798e-07
PPARG	-0.419671	1.79781e-07
LIPE	-0.466345	1.72482e-07
CENPW	-0.396261	1.70327e-07
MAGEA10	-0.538472	1.65469e-07
SHCBP1	-0.231392	1.65469e-07
BEX1	-0.641691	1.60543e-07
PTGDR2	-0.423289	1.31146e-07
CCNE2	-0.28552	1.30814e-07
IRAK1	-0.155296	1.29658e-07
B3GAT1	-0.44519	1.17124e-07
NMRAL1	-0.16315	1.05227e-07
TRIP13	-0.19903	1.05092e-07
UBE2C	-0.205511	9.89629e-08
SCG3	-0.580776	9.68323e-08
TCF19	-0.247175	9.55998e-08
C17orf80	-0.240443	9.24658e-08
ABCC6	-0.492865	8.74999e-08
CD55	-0.363974	8.70513e-08
TGFBR1	-0.159797	8.56087e-08
SYT4	-0.541411	7.44863e-08
PLK1	-0.1857	7.23054e-08
CRP	-0.584636	7.01863e-08
HEXIM2	-0.295677	6.76001e-08
XCL1	-0.477189	4.95915e-08
DSC3	-0.634892	4.70618e-08
FOXJ1	-0.410719	4.44819e-08
GATA2	-0.348811	4.37868e-08
CD34	-0.249601	4.10021e-08
ASRGL1	-0.44338	4.06262e-08
HES5	-0.418587	3.98319e-08
CTSG	-0.450431	3.4633e-08
UNC5D	-0.538233	2.81599e-08
NCR3LG1	-0.401019	2.68063e-08
HLF	-0.403894	2.41888e-08
KCNA1	-0.557665	2.29594e-08
BCL2L1	-0.231579	2.22035e-08
MARCO	-0.470156	2.13282e-08
RRAS2	-0.203205	2.01048e-08
VWDE	-0.467275	1.94143e-08
ABL1	-0.169002	1.58792e-08
TNFRSF19	-0.349244	1.56446e-08
EFNB3	-0.418723	1.50625e-08
CCNE1	-0.30473	1.47594e-08
UHRF1	-0.24323	1.46995e-08
LGSN	-0.550776	1.32042e-08
IRS1	-0.363115	1.27278e-08
IFI35	-0.422957	1.26932e-08
VTCN1	-0.503277	1.23858e-08
E2F7	-0.359534	1.11963e-08
HCAR1	-0.480283	1.10443e-08
FMO5	-0.499113	1.06731e-08
FABP4	-0.546614	1.01319e-08
MPO	-0.526215	9.87146e-09
PTPN11	-0.143049	9.46038e-09
MAGEA1	-0.552849	9.00387e-09
ROR2	-0.292138	8.68756e-09
STK32A	-0.583767	8.37053e-09
CDH15	-0.516314	8.17672e-09
CALML3	-0.791301	7.8996e-09
MRAP2	-0.397087	7.28133e-09
KLHDC9	-0.438688	7.23115e-09
CKAP2L	-0.310493	6.70092e-09
NOS3	-0.280992	6.21721e-09
UPK2	-0.485988	6.04682e-09
CCL26	-0.707736	5.95505e-09
RIC8A	-0.147827	5.49314e-09
PTGER1	-0.474621	5.34955e-09
NFATC4	-0.321372	5.08033e-09
ZIC5	-0.50305	4.92655e-09
FEN1	-0.466655	4.65196e-09
KRTCAP3	-0.273163	4.60015e-09
RGS20	-0.482643	4.59371e-09
NKX2.1	-0.671427	3.9422e-09
MTDH	-0.23756	3.80062e-09
PPM1E	-1.00382	3.71596e-09
SPC24	-0.341188	3.16372e-09
PPBP	-0.536258	2.88144e-09
ABL2	-0.207531	2.87736e-09
CDKN2A	-0.482158	2.55381e-09
KDM5B	-0.211404	2.4857e-09
ADORA2B	-0.349596	1.81774e-09
CLCA2	-0.65459	1.66764e-09
MIF	-0.305154	1.54293e-09
RFC4	-0.297236	1.48831e-09
SLC2A1	-0.522288	1.41093e-09
MAP4	-0.359465	7.50161e-10
PDK2	-0.224261	7.25261e-10
BIRC5	-0.239961	5.61302e-10
IL1RL2	-0.456742	5.56348e-10
IL25	-0.615582	5.44148e-10
PFKFB4	-0.362027	5.35368e-10
C11orf71	-0.308584	5.2517e-10
HJURP	-0.266884	4.65075e-10
GTSE1	-0.281584	3.61092e-10
GGT7	-0.329739	3.54149e-10
ECT2	-0.332555	3.46818e-10
MAGEA4	-0.714897	2.47818e-10
DLGAP5	-0.316105	2.22651e-10
KDR	-0.337432	2.19314e-10
MAGEA12	-0.614733	1.69255e-10
CDH5	-0.301738	1.36955e-10
NCAM1	-0.602756	1.25527e-10
CRISPLD1	-0.434928	1.24e-10
ADCY1	-0.513745	1.18978e-10
GCK	-0.550834	1.15564e-10
SERPINA1	-0.649999	1.00186e-10
DNAH14	-0.428897	9.82026e-11
ALCAM	-0.348638	9.53726e-11
ITGB3	-0.450146	9.34823e-11
AXIN2	-0.406801	7.69597e-11
PSEN1	-0.187132	7.63667e-11
PDP1	-0.239559	7.33543e-11
RAG1	-0.538892	6.87321e-11
SALL2	-0.457882	6.07969e-11
KRT18	-0.360371	5.73957e-11
CHGA	-0.747522	5.35928e-11
CAV1	-0.32464	4.25906e-11
KRT8	-0.356029	4.1276e-11
CHST10	-0.382375	3.98133e-11
MLF1	-0.53095	3.6005e-11
CHRM3	-0.573702	3.38616e-11
AADAT	-0.592147	3.38083e-11
TNFRSF12A	-0.404689	3.10497e-11
SOX2	-0.738558	2.94272e-11
BNC1	-0.558196	2.22317e-11
ARG2	-0.475631	2.10955e-11
GPI	-0.365575	2.08951e-11
C1orf56	-0.456005	1.87802e-11
PSMD7	-0.195457	1.66877e-11
MYH11	-0.49536	1.15751e-11
ELK1	-0.274003	8.81038e-12
FLT1	-0.312591	8.78189e-12
PYCR1	-0.325127	7.44262e-12
TRIM59	-0.31039	7.29887e-12
CENPA	-0.309277	4.34812e-12
HK2	-0.412568	4.19376e-12
ETV1	-0.468575	3.72521e-12
BCL6	-0.293366	3.31905e-12
CREB5	-0.397984	3.25392e-12
ITPKC	-0.290017	2.85539e-12
PYGL	-0.620809	2.17477e-12
BRMS1L	-0.331603	1.92565e-12
ARMCX6	-0.294212	1.89694e-12
CGREF1	-0.555986	1.70173e-12
ZNF74	-0.326916	1.5625e-12
SERPINB5	-0.569042	1.4177e-12
PKLR	-0.923952	1.3101e-12
CDKN3	-0.368707	1.3057e-12
HES1	-0.294534	8.78343e-13
HEY1	-0.698965	7.65636e-13
SAMD12	-0.325665	3.77416e-13
ANLN	-0.31836	1.50581e-13
SYT17	-0.448152	1.44646e-13
BCL10	-0.562701	1.42387e-13
SERINC2	-0.55601	1.32062e-13
GDF15	-0.666594	1.29088e-13
SV2A	-0.518588	1.01307e-13
BMP7	-0.618005	9.60948e-14
PODXL2	-0.54612	9.13075e-14
NEFL	-0.686733	8.64492e-14
F2RL1	-0.534127	7.6665e-14
AS3MT	-0.736605	7.45259e-14
VSNL1	-0.52682	4.55626e-14
ZNF205	-0.264742	3.89357e-14
CRMP1	-0.645791	3.47832e-14
MME	-0.587686	3.40432e-14
RND2	-0.909877	2.8144e-14
COCH	-0.796245	1.83512e-14
KPNA2	-0.241637	1.56166e-14
DLX6	-0.609542	6.79927e-15
WNT7B	-0.570618	2.31839e-15
ADAM17	-0.244915	2.18772e-15
SPP1	-0.985348	2.11521e-15
HK1	-0.278459	1.73052e-15
PGF	-0.450414	1.58417e-15
DLAT	-0.314094	7.80919e-16
HEY2	-0.464896	4.0866e-16
NOTCH3	-0.425053	1.16281e-16
SNAI2	-0.451878	1.15376e-16
ADD2	-0.99941	9.78917e-17
CD276	-0.283696	9.71277e-17
MYH10	-0.402895	9.06889e-17
THBD	-0.542774	8.12517e-17
PIK3CA	-0.364003	2.83133e-17
ETV4	-0.597112	1.34175e-17
SDHA	-0.316002	6.22228e-18
VEGFA	-0.529373	4.75601e-18
G6PD	-0.589869	1.17387e-18
PRAME	-0.86092	9.30063e-19
NPR3	-0.776831	4.13045e-19
JAKMIP3	-1.21739	3.80514e-19
DPYSL4	-1.22454	3.39578e-22
ARHGEF26	-0.809941	1.33797e-23
CNNM1	-1.77311	1.1006e-23
CES1	-1.37378	6.70386e-24
PSMB5	-0.344826	4.41657e-27

## Sheet: Supp Table S9
Supplemental Table S9. Information of the 4 CD8+ T related signatures
Signature	Genes
Danaher et al	CD8A	CD8B
Prat et al	PRF1	CD8A	GZMM	CD8B	FLT3LG
Rooney et al	CD8A
Davoli et al	GZMK	CD3E	CD3G	CXCR3	CD3D	BCL11B	CD28	KLRG1	IL7R
